# Supplementary material for: Genome-wide investigation and expression analyses of the pentatricopeptide repeat protein gene family in foxtail millet
Source: BMC Genomics. 2016 Oct 28;17:840. doi: 10.1186/s12864-016-3184-2 (PMC5084403; doi:10.1186/s12864-016-3184-2)
Supplement: Additional file 3: Table S3. — Blast2Go annotation details of SiPPR protein sequences. (XLSX 28 kb) [file 12864_2016_3184_MOESM3_ESM.xlsx]

## Sheet: Sheet1
Table S3. Blast2Go annotation details of SiPPR protein sequences.
Phytozome ID	GO Biological process	GO Molecular function	GO Cellular component
Si000279m.g	primary biological process	molecular function	mitochondrion
Si000316m.g	primary biological process	molecular function	mitochondrion
Si000565m.g	primary biological process	molecular function	mitochondrion
Si000626m.g	primary biological process		mitochondrion
Si000780m.g	primary biological process		chloroplast；nucleus；cytoplasm；
Si000904m.g	primary biological process		mitochondrion
Si000922m.g	primary biological process	molecular function	mitochondrion
Si001526m.g	primary biological process	molecular function	mitochondrion
Si001716m.g	primary biological process	molecular function	mitochondrion
Si001783m.g	primary biological process	molecular function	mitochondrion
Si002242m.g	primary biological process	molecular function	mitochondrion
Si002336m.g	primary biological process		mitochondrion
Si003824m.g	primary biological process		cytoplasm
Si003835m.g	primary biological process		mitochondrion
Si003975m.g	primary biological process	molecular function	mitochondrion
Si004167m.g	primary biological process		mitochondrion
Si004217m.g	primary biological process		mitochondrion
Si004356m.g	primary biological process
Si004621m.g	primary biological process	molecular function	mitochondrion
Si004681m.g	primary biological process	molecular function	mitochondrion
Si005055m.g	primary biological process		mitochondrion
Si005072m.g	primary biological process	molecular function	mitochondrion
Si005100m.g	primary biological process		cytoplasm
Si005164m.g	primary biological process		mitochondrion
Si005166m.g	primary biological process	molecular function	mitochondrion
Si005172m.g	primary biological process		cytoplasm
Si005769m.g	primary biological process	molecular function	chloroplast
Si005891m.g	primary biological process	molecular function	mitochondrion
Si005922m.g	primary biological process	molecular function	mitochondrion
Si005929m.g	primary biological process	molecular function	mitochondrion
Si005931m.g	primary biological process	molecular function	mitochondrion
Si005933m.g	primary biological process	molecular function	mitochondrion
Si006042m.g	primary biological process	molecular function	mitochondrion
Si006121m.g	primary biological process	molecular function	mitochondrion
Si006274m.g	primary biological process	molecular function	mitochondrion
Si008175m.g	primary biological process	molecular function	mitochondrion
Si008514m.g	primary biological process		mitochondrion
Si008548m.g	primary biological process
Si008727m.g	primary biological process		mitochondrion
Si008760m.g	primary biological process		mitochondrion
Si009274m.g	primary biological process		mitochondrion
Si009504m.g	primary biological process		mitochondrion
Si009530m.g	primary biological process	molecular function	mitochondrion
Si009635m.g	primary biological process	molecular function	mitochondrion
Si010036m.g	primary biological process	molecular function	mitochondrion
Si010939m.g	primary biological process	molecular function	chloroplast
Si011726m.g	primary biological process	molecular function	mitochondrion
Si012001m.g	primary biological process	molecular function	mitochondrion
Si012267m.g	primary biological process	molecular function	mitochondrion
Si012413m.g	primary biological process		mitochondrion
Si012467m.g	primary biological process	molecular function	mitochondrion
Si012850m.g	primary biological process		mitochondrion
Si013161m.g	primary biological process	molecular function	mitochondrion
Si013244m.g	primary biological process		mitochondrion
Si013265m.g	primary biological process		mitochondrion
Si013553m.g	primary biological process		mitochondrion
Si015005m.g	primary biological process	molecular function	mitochondrion
Si015401m.g	primary biological process		mitochondrion
Si015417m.g	primary biological process	molecular function	mitochondrion
Si015438m.g	primary biological process	molecular function	mitochondrion
Si015592m.g	primary biological process		mitochondrion
Si015629m.g	primary biological process	molecular function	mitochondrion
Si015792m.g	primary biological process	molecular function	mitochondrion
Si016319m.g	primary biological process	molecular function	mitochondrion
Si016353m.g	primary biological process	molecular function	mitochondrion
Si016535m.g	primary biological process	molecular function	mitochondrion
Si016553m.g	primary biological process	molecular function	mitochondrion
Si016662m.g	primary biological process		mitochondrion
Si016685m.g	primary biological process		mitochondrion
Si016732m.g	primary biological process	molecular function	mitochondrion
Si016865m.g	primary biological process		mitochondrion
Si017139m.g	primary biological process	molecular function	mitochondrion
Si019062m.g	primary biological process	molecular function	mitochondrion
Si019494m.g	primary biological process		mitochondrion
Si019566m.g	primary biological process	molecular function	mitochondrion
Si019580m.g	primary biological process		mitochondrion
Si019614m.g	primary biological process	molecular function	mitochondrion
Si019714m.g	primary biological process	molecular function	mitochondrion
Si019908m.g	primary biological process		mitochondrion
Si019943m.g	primary biological process		mitochondrion
Si020192m.g	primary biological process		mitochondrion
Si020206m.g	primary biological process		chloroplast thylakoid;chloroplast thylakoid membrane;
Si020221m.g	primary biological process		mitochondrion
Si020380m.g	primary biological process		chloroplast
Si020686m.g	primary biological process		mitochondrion
Si021162m.g	primary biological process	molecular function	mitochondrion
Si021191m.g	primary biological process	molecular function	mitochondrion
Si021258m.g	primary biological process	molecular function	mitochondrion
Si021396m.g	primary biological process	molecular function	mitochondrion
Si021399m.g	primary biological process		mitochondrion
Si021546m.g	primary biological process		mitochondrion
Si021705m.g	primary biological process	molecular function	mitochondrion
Si021872m.g	primary biological process	molecular function	mitochondrion
Si023345m.g	primary biological process	molecular function	mitochondrion
Si024194m.g	primary biological process		mitochondrion
Si024301m.g	primary biological process		mitochondrion
Si024660m.g	primary biological process		mitochondrion
Si024948m.g	primary biological process	molecular function	mitochondrion
Si025038m.g	primary biological process		chloroplast or mitochondrion
Si025063m.g	primary biological process	molecular function	mitochondrion
Si025222m.g	primary biological process		mitochondrion
Si025318m.g	primary biological process	molecular function	mitochondrion
Si025355m.g	primary biological process		mitochondrion
Si025982m.g	primary biological process		mitochondrion
Si027424m.g	primary biological process		chloroplast or mitochondrion
Si027650m.g	primary biological process		mitochondrion
Si027872m.g	primary biological process	molecular function	mitochondrion
Si027905m.g	primary biological process	molecular function	mitochondrion
Si027910m.g	primary biological process	molecular function	mitochondrion
Si028041m.g	primary biological process		mitochondrion
Si028089m.g	primary biological process
Si028249m.g	primary biological process		mitochondrion；membrane；
Si028837m.g	primary biological process	molecular function	mitochondrion
Si028921m.g	primary biological process	molecular function	mitochondrion
Si029027m.g	primary biological process		chloroplast
Si029034m.g	primary biological process	zinc ion binding	chloroplast or mitochondrion
Si029086m.g	primary biological process	nucleic acid binding;exonuclease activity;molecular function;	mitochondrion
Si029143m.g	primary biological process		mitochondrion
Si029147m.g	primary biological process		mitochondrion
Si029198m.g	primary biological process	molecular function	mitochondrion
Si029254m.g	primary biological process	molecular function	cytoplasm
Si029354m.g	primary biological process		mitochondrion
Si029528m.g	primary biological process	molecular function	mitochondrion
Si029770m.g	primary biological process	molecular function	mitochondrion
Si032086m.g	primary biological process	molecular function	mitochondrion
Si032252m.g	primary biological process		mitochondrion
Si032333m.g	primary biological process		mitochondrion
Si032483m.g	primary biological process		mitochondrion
Si032758m.g	primary biological process	molecular function	mitochondrion
Si032861m.g	primary biological process	molecular function	mitochondrion
Si033422m.g	primary biological process		mitochondrion
Si034130m.g	primary biological process	molecular function	mitochondrion
Si034185m.g	primary biological process		mitochondrion
Si034313m.g	primary biological process	molecular function	mitochondrion
Si034333m.g	primary biological process		mitochondrion
Si034454m.g	primary biological process	molecular function	cytoplasm
Si034478m.g	primary biological process	molecular function	mitochondrion
Si034510m.g	primary biological process		mitochondrion
Si034513m.g	primary biological process	molecular function	mitochondrion
Si034740m.g	primary biological process	molecular function	mitochondrion
Si034766m.g	primary biological process	molecular function	mitochondrion
Si034813m.g	primary biological process		mitochondrion
Si034848m.g	primary biological process	molecular function	mitochondrion
Si034870m.g	primary biological process	molecular function	mitochondrion
Si035003m.g	primary biological process	molecular function	mitochondrion
Si035028m.g	primary biological process		mitochondrion
Si035359m.g	primary biological process		mitochondrion
Si035856m.g	primary biological process		mitochondrion
Si035918m.g	primary biological process	molecular function	mitochondrion
Si038542m.g	primary biological process	molecular function	mitochondrion
Si038671m.g	primary biological process		mitochondrion
Si038752m.g	primary biological process	molecular function	cytoplasm
Si038813m.g	primary biological process	molecular function	mitochondrion
Si038916m.g	primary biological process		mitochondrion
Si038942m.g	primary biological process	molecular function	mitochondrion
Si039087m.g	primary biological process	molecular function	mitochondrion
Si039115m.g	primary biological process	molecular function	mitochondrion
Si039392m.g	primary biological process		mitochondrion
Si039650m.g	primary biological process	molecular function	mitochondrion
Si039802m.g	primary biological process		mitochondrion
Si039892m.g	primary biological process		mitochondrion
Si039925m.g	primary biological process		mitochondrion
Si040248m.g	primary biological process	molecular function	chloroplast or mitochondrion
Si040273m.g	primary biological process
Si009336m.g	primary biological processcarpel morphogenesis;	molecular function	mitochondrion
Si009625m.g	primary biological processcytosolic ribosome;		mitochondrion
Si004475m.g	primary biological processfatty acid catabolic process；		mitochondrion
Si019532m.g	primary biological processprotein targeting to mitochondrion；		mitochondrion
Si021489m.g	chloroplast organization;transcription from plastid promoter;embryo development ending in seed dormancy;		chloroplast
Si008099m.g	embryo development ending in seed dormancy		mitochondrion
Si015461m.g	embryo development ending in seed dormancy		chloroplast；mitochondrion；
Si027584m.g	embryo development ending in seed dormancy		mitochondrion
Si034189m.g	embryo development ending in seed dormancy		mitochondrion
Si039439m.g	embryo development ending in seed dormancy		chloroplast
Si039712m.g	embryo development ending in seed dormancy		chloroplast
Si000377m.g	embryo development ending in seed dormancy;	molecular function	mitochondrion
Si028380m.g	embryo development ending in seed dormancy;metabolic process;		chloroplast；membrane；
Si019777m.g	embryo sac egg cell differentiation;embryo development ending in seed dormancy;		mitochondrion
Si025368m.g	microtubule nucleation;maltose metabolic process;starch biosynthetic process;iron-sulfur cluster assembly;thylakoid membrane organization;positive regulation of catalytic activity;embryo development ending in seed dormancy		chloroplast
Si020204m.g	primary biological processprotein import into nucleus;embryo sac egg cell differentiation;	molecular function	mitochondrion
Si039582m.g	ovule development;iron-sulfur cluster assembly;thylakoid membrane organization;embryo development ending in seed dormancy;vegetative to reproductive phase transition of meristem;		chloroplast or mitochondrion
Si012174m.g	pollen development;embryo development;embryo sac development;pollen tube development;embryo development ending in seed dormancy	rRNA binding	chloroplast or mitochondrion
Si022021m.g	primary biological processiron-sulfur cluster assembly；stomatal complex morphogenesis；protein targeting to chloroplast；embryo development ending in seed dormancy；aromatic amino acid family biosynthetic process；		chloroplast
Si025040m.g	primary biological processregulation of meristem growth；chloroplast relocation;pentose-phosphate shunt;starch metabolic process;starch biosynthetic process;protein autophosphorylation;regulation of meristem growth;plant-type cell wall organization;phosphatidylglycerol biosynthetic process;isopentenyl diphosphate biosynthetic process, methylerythritol 4-phosphate pathway;
Si004622m.g	suspensor development;embryo development ending in seed dormancy;		chloroplast
Si019498m.g	RNA splicing;response to abscisic acid;		mitochondrion
Si032871m.g	response to glucose;response to salt stress;response to abscisic acid;defense response to fungus;	molecular function	mitochondrion
Si001059m.g	abscisic acid biosynthetic process		mitochondrion
Si006059m.g	mitochondrial mRNA modification;response to abscisic acid;response to water deprivation;	molecular function	mitochondrion
Si006180m.g	primary biological processphotoperiodism, flowering;		chloroplast or mitochondrion
Si032224m.g	mitotic G2 phase;photomorphogenesis;cullin deneddylation;histone lysine methylation;regulation of flower development;pyrimidine ribonucleotide biosynthetic process;	molecular function	mitochondrion
Si039699m.g	mitotic G2 phase;photomorphogenesis;cullin deneddylation;histone lysine methylation;regulation of flower development;pyrimidine ribonucleotide biosynthetic process;	molecular function	mitochondrion
Si000325m.g	primary biological processmitotic G2 phase;photomorphogenesis;cullin deneddylation;histone lysine methylation;regulation of flower development;pyrimidine ribonucleotide biosynthetic process;	molecular function	mitochondrion
Si024607m.g	primary biological processmRNA modification;		mitochondrion
Si000827m.g	primary biological processmRNA modification；regulation of meristem growth		mitochondrion
Si000391m.g	primary biological processpyrimidine ribonucleotide biosynthetic process;	molecular function	mitochondrion
Si031917m.g	primary biological processregulation of transcription, DNA-templated；		mitochondrion
Si008540m.g	primary biological processrRNA processing;tRNA metabolic process;pentose-phosphate shunt;chloroplast organization;	molecular function	chloroplast or mitochondrion
Si039943m.g	primary biological processsister chromatid cohesion;meiotic chromosome segregation;reciprocal meiotic recombination;regulation of chromosome organization;meiotic DNA double-strand break formation;	molecular function	mitochondrion
Si011969m.g	primary biological processsynapsis;DNA metabolic process;chromosome segregation;sister chromatid cohesion;response to xenobiotic stimulus;regulation of telomere maintenance;regulation of chromosome organization;meiotic DNA double-strand break formation;telomere maintenance in response to DNA damage;	molecular function	mitochondrion
Si009770m.g	primary biological processsynapsis;mitotic recombination;sister chromatid cohesion;double-strand break repair;meiotic chromosome segregation;reciprocal meiotic recombination;meiotic DNA double-strand break formation	molecular function	mitochondrion
Si005994m.g	chloroplast organization；chloroplast RNA processing；protein targeting to chloroplast；positive regulation of translation；		chloroplast；chloroplast stroma；
Si008589m.g	chloroplast RNA processing；polycistronic mRNA processing；mRNA splicing, via spliceosome；post-translational protein modification；regulation of transcription, DNA-templated；production of siRNA involved in RNA interference；positive regulation of transcription, DNA-templated；production of miRNAs involved in gene silencing by miRNA；		chloroplast
Si034377m.g	cytidine to uridine editing		mitochondrion
Si034731m.g	cytidine to uridine editing		mitochondrion
Si001102m.g	cytidine to uridine editing;	molecular function	mitochondrion
Si040217m.g	Group II intron splicing;chloroplast organization	RNA binding	chloroplast
Si006109m.g	mitochondrial mRNA modification		chloroplast or mitochondrion
Si009423m.g	mitochondrial mRNA modification	molecular function	mitochondrion
Si032423m.g	mitochondrial mRNA modification		mitochondrion
Si034232m.g	mitochondrial mRNA modification	molecular function	mitochondrion
Si034391m.g	mitochondrial mRNA modification;cytidine to uridine editing;mitochondrial RNA processing;	molecular function	chloroplast ;mitochondrion
Si019792m.g	mitochondrial mRNA modification;response to xenobiotic stimulus;embryo sac egg cell differentiation;positive regulation of cellular process;	molecular function	mitochondrion
Si035349m.g	mitochondrial mRNA modification;sugar mediated signaling pathway;	molecular function	mitochondrion
Si038646m.g	mRNA modification
Si016815m.g	mRNA modification;	molecular function	mitochondrion
Si027760m.g	mRNA modification;	endonuclease activity	chloroplast；mitochondrion；
Si032416m.g	mRNA modification;	molecular function	mitochondrion;nucleolus;
Si006322m.g	mRNA modification;chloroplast RNA processing;		chloroplast；mitochondrion；
Si039389m.g	mRNA modification；leaf morphogenesis；cell differentiation；positive regulation of transcription, DNA-templated；		chloroplast
Si028360m.g	mRNA processing;maltose metabolic process;starch biosynthetic process	mRNA binding	chloroplast;chloroplast stroma;
Si009592m.g	photosystem I assembly;Group II intron splicing;mRNA cis splicing, via spliceosome;	endonuclease activity	chloroplast or mitochondrion
Si000819m.g	RNA modification		mitochondrion
Si015299m.g	RNA modification		chloroplast
Si039571m.g	RNA modification		chloroplast；mitochondrion；
Si015406m.g	RNA modification;	molecular function	mitochondrion
Si028047m.g	RNA processing		intracellular；nucleus；
Si028988m.g	RNA splicing		mitochondrion
Si008652m.g	RNA splicing;embryo sac egg cell differentiation		mitochondrion
Si015375m.g	rRNA processing;leaf morphogenesis;cell differentiation;chloroplast relocation;photosystem II assembly;chloroplast organization;protein targeting to chloroplast;transcription from plastid promoter;regulation of protein dephosphorylation;positive regulation of transcription, DNA-templated		nucleoid;chloroplast;plastid chromosome;
Si035860m.g	rRNA processing；tRNA metabolic process；chloroplast organization；protein targeting to chloroplast；isopentenyl diphosphate biosynthetic process, methylerythritol 4-phosphate pathway；		chloroplast；mitochondrion；
Si000187m.g	pyrimidine ribonucleotide biosynthetic process		chloroplast；mitochondrion；
Si027756m.g	transferase activity, transferring glycosyl groups		mitochondrion
Si034956m.g	iron-sulfur cluster assembly;aromatic amino acid family biosynthetic process		mitochondrion
Si011688m.g	metabolic process;	catalytic activity
Si021194m.g	metabolic process;	catalytic activity
Si000716m.g	metabolic process;protein kinase C-activating G-protein coupled receptor signaling pathway	NAD+ kinase activity;diacylglycerol kinase activity;	mitochondrion
Si024323m.g	chloroplast organization;	molecular function	chloroplast
Si017009m.g	chloroplast-nucleus signaling pathway;mitochondria-nucleus signaling pathway	DNA binding	chloroplast
Si004376m.g	nucleobase-containing compound transport	nucleobase:cation symporter activity	chloroplast
Si013474m.g	protein phosphorylation;cell wall macromolecule catabolic process;	ATP binding;protein kinase activity;nucleotide binding;protein serine/threonine kinase activity;transferase activity, transferring phosphorus-containing groups;	mitochondrion
Si012259m.g	protein phosphorylation;protein tyrosine kinase activity;peptidyl-tyrosine phosphorylation;protein serine/threonine kinase activity;transferase activity, transferring phosphorus-containing groups	ATP binding;protein kinase activity;
Si034527m.g	response to cadmium ion		mitochondrion
Si000105m.g
Si000252m.g			mitochondrion
Si000333m.g
Si000425m.g
Si000446m.g
Si000581m.g
Si000595m.g
Si000643m.g
Si000794m.g
Si000860m.g
Si000925m.g
Si001037m.g
Si001169m.g
Si001224m.g
Si001272m.g
Si003738m.g
Si003790m.g
Si003962m.g
Si003992m.g
Si004007m.g
Si004067m.g
Si004100m.g
Si004159m.g			mitochondrion
Si004230m.g
Si004235m.g
Si004306m.g
Si004352m.g
Si004364m.g
Si004380m.g			mitochondrion
Si004501m.g
Si004548m.g
Si004569m.g
Si004577m.g
Si004604m.g			mitochondrion
Si004729m.g
Si004766m.g
Si004775m.g
Si004822m.g
Si005162m.g
Si005165m.g
Si005691m.g
Si005765m.g
Si005778m.g
Si005890m.g
Si006072m.g
Si006080m.g
Si006203m.g
Si006246m.g
Si006247m.g
Si006249m.g
Si006390m.g
Si007926m.g
Si008069m.g
Si008084m.g			mitochondrion
Si008179m.g
Si008546m.g
Si008679m.g
Si008699m.g
Si008825m.g
Si009278m.g
Si009326m.g
Si009380m.g
Si009450m.g
Si009532m.g
Si009638m.g
Si009676m.g
Si010112m.g
Si010241m.g			mitochondrion
Si011681m.g
Si011763m.g
Si011834m.g
Si011942m.g
Si012024m.g
Si012075m.g
Si012080m.g
Si012084m.g
Si012138m.g
Si012220m.g
Si012233m.g
Si012426m.g
Si012507m.g			mitochondrion
Si012630m.g
Si012711m.g
Si012752m.g
Si013172m.g
Si013359m.g
Si013431m.g
Si013441m.g
Si013541m.g
Si015139m.g
Si015208m.g			mitochondrion
Si015302m.g
Si015328m.g
Si015407m.g
Si015619m.g
Si016257m.g
Si016264m.g
Si016291m.g
Si016367m.g
Si016506m.g
Si016590m.g
Si016610m.g
Si016689m.g
Si016698m.g			mitochondrion
Si016821m.g			mitochondrion
Si016833m.g
Si016875m.g			chloroplast or mitochondrion
Si016962m.g
Si016997m.g
Si017099m.g
Si017469m.g
Si019135m.g
Si019387m.g
Si019461m.g
Si019685m.g		oxygen binding	mitochondrion
Si019779m.g
Si019849m.g
Si019887m.g
Si020047m.g
Si020179m.g
Si020193m.g
Si020207m.g
Si020237m.g
Si020238m.g		metal ion binding;nucleic acid binding;
Si020239m.g
Si021190m.g
Si021196m.g
Si021325m.g
Si021338m.g
Si021453m.g
Si021471m.g
Si021496m.g
Si021749m.g
Si021777m.g			mitochondrion
Si024073m.g
Si024327m.g
Si024706m.g
Si024715m.g
Si024927m.g
Si024990m.g
Si025085m.g
Si025098m.g
Si025228m.g
Si025244m.g
Si025343m.g
Si025357m.g
Si025358m.g
Si025361m.g
Si026059m.g
Si026106m.g
Si026218m.g
Si026902m.g			mitochondrion
Si026947m.g
Si027294m.g
Si027698m.g
Si027712m.g
Si027770m.g
Si027888m.g
Si028006m.g
Si028348m.g
Si028351m.g
Si028853m.g
Si028890m.g
Si028899m.g
Si028944m.g
Si028964m.g
Si029244m.g
Si029246m.g
Si029326m.g
Si029422m.g
Si029658m.g
Si029682m.g
Si029844m.g
Si029918m.g
Si031905m.g
Si031916m.g			mitochondrion
Si031929m.g
Si031975m.g
Si032069m.g
Si032081m.g
Si032264m.g			mitochondrion
Si032304m.g
Si032394m.g
Si032405m.g
Si032568m.g
Si032642m.g
Si032737m.g
Si032802m.g
Si033103m.g
Si033236m.g
Si033371m.g
Si033390m.g
Si033420m.g
Si034006m.g			mitochondrion
Si034164m.g
Si034277m.g
Si034307m.g
Si034314m.g			chloroplast
Si034315m.g
Si034336m.g
Si034342m.g
Si034392m.g
Si034467m.g
Si034471m.g
Si034522m.g
Si034526m.g
Si034560m.g
Si034581m.g
Si034598m.g			mitochondrion
Si034599m.g
Si034723m.g
Si034734m.g
Si035086m.g
Si035125m.g
Si035127m.g
Si035290m.g
Si035534m.g
Si035805m.g
Si037184m.g
Si038545m.g
Si038662m.g
Si038777m.g
Si038790m.g
Si038792m.g			mitochondrion
Si039048m.g
Si039136m.g
Si039179m.g
Si039288m.g
Si039323m.g
Si039399m.g			chloroplast
Si039489m.g
Si039649m.g
Si039680m.g
Si039898m.g
Si040060m.g
Si040151m.g
Si040278m.g
Si040279m.g
Si040284m.g
Si040465m.g
Si040503m.g
Si040868m.g
