# Supplementary material for: Genome-wide investigation and expression analyses of the pentatricopeptide repeat protein gene family in foxtail millet
Source: BMC Genomics. 2016 Oct 28;17:840. doi: 10.1186/s12864-016-3184-2 (PMC5084403; doi:10.1186/s12864-016-3184-2)
Supplement: Additional file 4: Table S4. — The physically mapped PPR genes of foxtail millet were compared with those in the chromosomes of other related grass genomes, including B. distachyon, rice, sorghum, and maize. (XLSX 133 kb) [file 12864_2016_3184_MOESM4_ESM.xlsx]

## Sheet: Sheet1
Table S4. The physically mapped PPR genes of foxtail millet were compared with those in the chromosomes of other related grass genomes, including B. distachyon, rice, sorghum, and maize.
Setaria italica	Chromosome	Brachypodium distachyon	Chromosome	Phytozome pseudomolecule position	Identify	Zea mays	Chromosome	Phytozome pseudomolecule position	Identify	Oryza sativa	Chromosome	Phytozome pseudomolecule position	Identify	Sorghum bicolor	Chromosome	Phytozome pseudomolecule position	Identify
Si000105m.g	Chr5	Bradi2g40625	Chr2	58946413-58948881	0.821	GRMZM2G010664	Chr3	227447281-227449177	0.8705	LOC_Os01g36540	Chr1	20280855-20282564	0.8	Sb03g024530	Chr3	49059599-49061188	0.8801
Si000187m.g	Chr5	Bradi2g46360	Chr2	242152-244812	0.8304	GRMZM2G059449	Chr8	149842629-149847992	0.814	LOC_Os01g48380	Chr1	27725582-27731537	0.767	Sb03g030920	Chr3	59261164-59265745	0.9
Si000252m.g	Chr5	Bradi4g40340	Chr4	44739080-44741889	0.916	GRMZM2G123014	Chr10	142804446-142807994	0.915	LOC_Os04g14130	Chr4	7893474-7901861	0.905	Sb09g004560	Chr9	5538591-5541564	0.7753
Si000279m.g	Chr5	Bradi2g00520	Chr2	53077425-53079587	0.704	GRMZM2G028718	Chr3	16095588-16108860	<50%	LOC_Os01g06000	Chr1	2862560-2867272	0.8122	Sb03g005716	Chr3	5793271-5796658	0.656
Si000316m.g	Chr5	Bradi2g13300	Chr2	<11778317->11780287	0.888	GRMZM2G060337	Chr6	114554949-114557611	0.874	LOC_Os03g32620	Chr3	18677824-18682844	0.859	Sb10g008520	Chr10	8758078-8760555	0.898
Si000325m.g	Chr5	Bradi2g62180	Chr2	9064615-9067965	0.85	GRMZM2G056996	Chr2	58003495-58033733	<50%	LOC_Os08g25280	Chr8	15354219-15357294	0.831	Sb08g002505	Chr8	2568011-2570527	0.3511
Si000333m.g	Chr5	Bradi2g43300	Chr2	55124037-55125659	0.64	GRMZM2G064708	Chr3	225003062-225006043	0.754	LOC_Os01g42620	Chr1	24242458-24245152	0.747	Sb03g027690	Chr3	55366161-55368961	0.751
Si000377m.g	Chr5	Bradi2g61390	Chr2	58559484-58566535	0.845	GRMZM2G060536	Chr3	147043139-147046048	0.852	LOC_Os01g72930	Chr1	42297255-42300253	0.854	Sb03g046490	Chr3	73601054-73603521	0.896
Si000391m.g	Chr5	Bradi2g49210	Chr2	49359241-49361457	0.764	GRMZM2G158645	Chr3	200202140-200205388	0.814	LOC_Os01g53610	Chr1	30779393-30782727	0.713	Sb03g034010	Chr3	62211662-62214785	0.818
Si000425m.g	Chr5	Bradi2g13140	Chr2	<11571529->11572234	0.828	GRMZM2G111113	Chr3	221984909-221987220	0.863	LOC_Os01g27650	Chr1	15418911-15421118	0.838	Sb03g001460	Chr3	1313749-1315974	0.872
Si000446m.g	Chr5	Bradi4g45220	Chr4	48055018-48057114	0.601	GRMZM2G050697	Chr3	206557927-206560435	0.835	LOC_Os11g01210	Chr11	127373-129004	0.61	Sb03g031900	Chr3	60270614-60273011	0.841
Si000565m.g	Chr5	Bradi2g51860	Chr2	40961330-40963303	0.926	GRMZM2G404043	Chr8	171448445-171452018	0.893	LOC_Os01g57410	Chr1	33182589-33186170	0.834	Sb03g036550	Chr3	64605588-64607597	0.926
Si000581m.g	Chr5	Bradi3g47510	Chr3	49152161-49154794	0.665	GRMZM2G163396	Chr4	129644287-129647508	0.685	LOC_Os09g07780	Chr9	3935205-3938411	0.8844	Sb04g024590	Chr4	54366713-54369534	0.584
Si000595m.g	Chr5	Bradi2g54110	Chr2	52567117-52569109	0.836	GRMZM2G475743	Chr3	182808451-182810484	0.897	LOC_Os01g61630	Chr1	35658744-35661037	0.882	Sb03g038900	Chr3	66700003-66701970	0.905
Si000626m.g	Chr5	Bradi2g41260	Chr2	40937631-40939382	0.823	GRMZM2G093098	Chr3	225920685-225967081	0.904	LOC_Os01g37870	Chr1	21195398-21202961	0.837	Sb03g025430	Chr3	51080236-51087102	0.893
Si000643m.g	Chr5	Bradi2g53450	Chr2	58829102-58831081	0.806	GRMZM2G399433	Chr3	185324718-185329388	0.864	LOC_Os01g60430	Chr1	34946618-34949027	0.817	Sb03g038140	Chr3	66073318-66075240	0.867
Si000716m.g	Chr5	Bradi2g10850	Chr4	44739080-44741889	0.781	GRMZM2G005980	Chr8	1523277-1527410	0.822	LOC_Os01g17320	Chr1	9962629-9966966	0.832	Sb03g011400	Chr3	12675352-12679483	0.84
Si000780m.g	Chr5	Bradi2g58550	Chr2	46818340-46825231	0.739	GRMZM2G115152	Chr3	162339583-162341530	0.892	LOC_Os01g68610	Chr1	39849645-39851426	0.841	Sb03g043630	Chr3	70905933-70907705	0.873
Si000794m.g	Chr5	Bradi2g57630	Chr2	41513562-41519132	0.66	GRMZM2G118362	Chr3	167515737-167517921	0.786	LOC_Os01g67210	Chr1	39000682-39002903	0.672	Sb03g042680	Chr3	70027578-70029707	0.786
Si000819m.g	Chr5	Bradi2g40670	Chr2	55725083-55727044	0.767	GRMZM2G167422	Chr8	60546370-60548241	0.797	LOC_Os01g36610	Chr1	20314316-20316106	0.8	Sb03g024580	Chr3	49086962-49088683	0.811
Si000827m.g	Chr5	Bradi2g04400	Chr2	3118765-3119112	0.7	GRMZM2G414913	Chr3	12500970-12503083	0.792	LOC_Os01g07610	Chr1	3661688-3664319	0.504	Sb03g004480	Chr3	4736590-4739123	0.805
Si000860m.g	Chr5	Bradi2g61970	Chr2	49927481-49931057	0.785	GRMZM5G838388	Chr8	156306776-156308706	0.783	LOC_Os01g73950	Chr1	42837592-42842621	0.813	Sb03g047260	Chr3	74162140-74164185	0.794
Si000904m.g	Chr5	Bradi2g56860	Chr2	48055018-48057114	0.824	GRMZM2G126664	Chr3	171822679-171824666	0.918	LOC_Os01g65840	Chr1	38226380-38228440	0.824	Sb03g041710	Chr3	69187245-69188999	0.851
Si000922m.g	Chr5	Bradi2g03420	Chr2	2496830-2498956	0.803	GRMZM2G421690	Chr8	14838339-14840856	0.86	LOC_Os01g05860	Chr1	2805584-2808152	0.833	Sb03g005950	Chr3	6084830-6087198	0.873
Si000925m.g	Chr5	Bradi2g43100	Chr2	43597339-43599613	0.567	GRMZM2G050485	Chr8	141760009-141762431	0.761	LOC_Os01g42280	Chr1	23969757-23972311	0.738	Sb03g027395	Chr3	54926471-54928169	0.777
Si001037m.g	Chr5	Bradi2g11510	Chr2	9792605-9795867	0.798	GRMZM2G143777	Chr8	36730253-36731736	<50%	LOC_Os01g19490	Chr1	11064694-11068774	0.796	Sb03g012450	Chr3	14502403-14507468	0.844
Si001059m.g	Chr5	Bradi2g53250	Chr2	52403836-52405480	0.803	GRMZM2G069078	Chr8	170418105-170419864	0.843	LOC_Os01g60010	Chr1	34689869-34691517	0.712	Sb03g037920	Chr3	65817550-65819103	0.826
Si001102m.g	Chr5	Bradi2g54930	Chr2	53747777-53752528	0.937	GRMZM2G380195	Chr3	18011913-18018478	0.969	LOC_Os01g62910	Chr1	36438948-36442944	0.892	Sb03g039830	Chr3	67469963-67471657	0.935
Si001169m.g	Chr5	Bradi2g58500	Chr2	56363368-56364870	0.782	GRMZM2G170941	Chr8	162338189-162340114	0.865	LOC_Os04g40130	Chr4	23882661-23885227	<50%	Sb04g023230	Chr4	52996987-52999176	0.925
Si001224m.g	Chr5	Bradi2g58210	Chr2	56198146-56199627	0.873	AC183950.2_FG005	Chr4	6112391-6115273	0.881	LOC_Os01g68070	Chr1	39577048-39580186	0.875	Sb03g043320	Chr3	70680393-70682160	0.715
Si001272m.g	Chr5	Bradi2g46220	Chr2	46634555-46635985	0.839	GRMZM2G060516	Chr8	149423147-149426931	0.851	LOC_Os01g48140	Chr1	27565832-27570473	0.782	Sb03g030760	Chr3	59001297-59012146	0.849
Si001526m.g	Chr5	Bradi2g52020	Chr2	<51587632->51587808	0.586	GRMZM2G139141	Chr8	171367339-171369045	0.671	LOC_Os01g57630	Chr1	33318040-33321777	0.604	Sb01g042160	Chr1	65394620-65400427	0.699
Si001716m.g	Chr5	Bradi4g36130	Chr4	41509572-41511856	0.833	GRMZM2G100058	Chr7	143212330-143213739	0.905	LOC_Os09g36230	Chr9	20894912-20896719	0.726	Sb02g030880	Chr2	65871986-65873155	0.873
Si001783m.g	Chr5	Bradi2g52250	Chr2	51676783-51677956	0.826	AC233851_FGT014	Chr5	215887036-215888766	0.795	LOC_Os01g58080	Chr1	33593744-33597339	0.795	Sb03g036880	Chr3	64932358-64935713	0.946
Si002242m.g	Chr5	Bradi2g40660	Chr2	40959799-40961151	0.78	GRMZM2G122344	Chr8	60391980-60393469	0.796	LOC_Os01g36600	Chr1	20312945-20314180	0.752	Sb03g024570	Chr3	49085631-49086792	0.811
Si002336m.g	Chr5	Bradi2g50330	Chr2	50241889-50244565	0.775	GRMZM2G040970	Chr8	173351511-173354469	0.852	LOC_Os01g55290	Chr1	31825966-31830152	0.746	Sb03g035040	Chr3	63205827-63207542	0.849
Si003738m.g	Chr5	Bradi2g60290	Chr2	57664245-57670071	0.811	GRMZM2G303587	Chr8	158932922-158935675	0.852	LOC_Os01g71180	Chr1	41183800-41186550	0.843	Sobic.003G419800	Chr3	72530715..72535150	0.869
Si003790m.g	Chr5	Bradi4g43550	Chr4	47355205->47352977	0.713	GRMZM2G353301	Chr4	187004041-187007234	0.64	LOC_Os11g04295	Chr11	1777855-1781348	0.726	Sb05g002210	Chr5	2375272-2377956	0.67
Si003824m.g	Chr5	Bradi1g22070	Chr1	17729929-17731281	0.721	GRMZM2G079925	Chr10	60164102-60165535	0.741	LOC_Os03g42650	Chr3	23738885-23746139	0.787	Sb07g005450	Chr7	7617971-7619365	0.771
Si003835m.g	Chr5	Bradi2g50160	Chr2	50107145-50109130	0.776	GRMZM2G352234	Chr3	196504343-196506359	0.81	LOC_Os01g55070	Chr1	31661724-31664293	0.797	Sb03g034905	Chr3	63045873-63047932	0.829
Si003962m.g	Chr5	Bradi4g39710	Chr4	44341330-44343834	<50%	GRMZM2G442244	Chr6	111228373-111232404	<50%	LOC_Os12g13110	Chr12	7289214-7291739	<50%	Sb08g008260	Chr8	15741922-15743889	0.796
Si003975m.g	Chr5	Bradi4g07790	Chr4	6691412-6694771	0.699	GRMZM2G459715	Chr5	204075841-204079188	0.781	LOC_Os12g27060	Chr12	15842475-15845828	0.702	Sb04g029550	Chr4	59634076-59638896	0.781
Si003992m.g	Chr5	Bradi2g53380	Chr2	52556725-52560365	0.793	GRMZM2G350410	Chr3	185806881-185810032	0.851	LOC_Os01g60250	Chr1	34841616-34845610	0.809	Sb03g038060	Chr3	66005780-66007438	0.811
Si004007m.g	Chr5	Bradi2g55190	Chr2	53874500-53881470	0.826	GRMZM2G436332	Chr8	167020326-167021594	<50%	LOC_Os01g63400	Chr1	36732836-36737403	0.819	Sb03g040130	Chr3	67714691-67716799	0.903
Si004067m.g	Chr5	Bradi3g35210	Chr3	37519581-37522343	<50%	GRMZM2G143646	Chr6	3775856-3780306	0.626	LOC_Os03g59264	Chr3	33744357-33750440	<50%	Sb07g001380	Chr7	1360103-1363190	0.599
Si004100m.g	Chr5	Bradi2g48200	Chr2	48487179-48488954	0.844	GRMZM2G099875	Chr3	148318905-148321366	0.879	LOC_Os01g51810	Chr1	29786135-29788237	0.871	Sb03g032890	Chr3	61310833-61312920	0.871
Si004159m.g	Chr5	Bradi2g52170	Chr2	51641443-51643466	0.804	GRMZM2G386261	Chr3	189747006-189749440	0.86	LOC_Os01g57900	Chr1	33478984-33481343	0.862	Sb03g036830	Chr3	64901807-64904153	0.893
Si004167m.g	Chr5	Bradi2g42310	Chr2	42774069-42777354	0.841	GRMZM2G019874	Chr3	221721260-221724626	0.863	LOC_Os01g40720	Chr1	23005753-23008941	0.832	Sb03g026520	Chr3	53313906-53318125	0.951
Si004217m.g	Chr5	Bradi4g30030	Chr4	35752539-35754438	0.675	GRMZM2G418749	Chr7	110942126-110944063	0.801	LOC_Os09g25050	Chr9	14971348-14975386	0.675	Sb02g024500	Chr2	58872834-58874747	0.812
Si004230m.g	Chr5	Bradi5g12970	Chr5	16526682-16529570	0.802	AC203841.3_FGT002	Chr6	159575426-159577426	0.86	LOC_Os04g39410	Chr4	23457977-23461347	0.868	Sobic.006G114300	Chr6	49121492..49124314	0.879
Si004235m.g	Chr5	Bradi2g54530	Chr2	53413279-53414649	0.915	GRMZM2G006763	Chr3	181560025-181562971	0.946	LOC_Os01g62220	Chr1	36011650-36013020	0.919	Sb03g039300	Chr3	67014315-67015691	0.961
Si004306m.g	Chr5	Bradi2g09700	Chr2	7965005-7968271	0.765	GRMZM2G089959	Chr3	40523536-40529727	0.858	LOC_Os01g15840	Chr1	8921590-8925372	0.763	Sb03g010260	Chr3	11126701-11129970	0.874
Si004352m.g	Chr5	Bradi2g57140	Chr2	55371609-55373156	0.867	AC196637.2_FGT002	Chr8	162767679-162769145	0.812	LOC_Os01g66160	Chr1	38435460-38437074	0.897	Sb03g041980	Chr3	69435950-69437515	0.857
Si004356m.g	Chr5	Bradi1g47170	Chr1	45691703-45693739	<50%	GRMZM2G031588	Chr9	12726195-12728788	0.74	LOC_Os06g08650	Chr6	4313312-4316596	<50%	Sb10g005800	Chr10	5279923-5281974	0.735
Si004364m.g	Chr5	Bradi2g03730	Chr2	2666133-2668577	0.872	GRMZM2G411786	Chr3	33071437-33074424	0.539	LOC_Os01g01115	Chr1	58658-61090	0.84	Sb03g009160	Chr3	9917324-9920045	0.869
Si004376m.g	Chr5	Bradi2g04160	Chr2	2912401-2913859	0.59	GRMZM2G447857	Chr3	13540061-13542329	0.818	LOC_Os01g07340	Chr1	3465634-3467520	0.612	Sb03g004720	Chr3	5028589-5030547	0.818
Si004380m.g	Chr5	Bradi2g52500	Chr2	51859787-51861217	0.775	GRMZM2G058133	Chr9	151661482-151663371	<50%	LOC_Os01g58630	Chr1	33893707-33895999	0.712	Sb03g037190	Chr3	65209678-65211603	0.787
Si004475m.g	Chr5	Bradi1g47170	Chr1	45691703-45693739	0.657	GRMZM2G031588	Chr9	12726195-12728788	0.75	LOC_Os06g08650	Chr6	4313312-4316596	<50%	Sb10g005800	Chr10	5279923-5281974	0.782
Si004501m.g	Chr5	Bradi2g48180	Chr2	48482402-48484441	0.669	GRMZM2G050867	Chr9	93674190-93677785	0.734	LOC_Os01g51790	Chr1	29780279-29783148	0.742	Sb03g032860	Chr3	61303158-61305227	0.772
Si004548m.g	Chr5	Bradi2g53140	Chr2	52338092-52340510	0.776	GRMZM2G456114	Chr3	186448760-186453281	0.84	LOC_Os01g59890	Chr1	34636151-34639624	0.825	Sb03g037820	Chr3	65767607-65769578	0.851
Si004569m.g	Chr5	Bradi2g42250	Chr2	42731903-42733934	0.541	GRMZM2G496110	Chr3	221692096-221693912	0.805	LOC_Os01g40680	Chr1	22992552-22994171	0.665	Sb03g026480	Chr3	53287661-53289597	0.82
Si004577m.g	Chr5	Bradi2g45110	Chr2	45472945-45477316	0.808	GRMZM2G333678	Chr4	15638404-15640330	<50%	LOC_Os01g45840	Chr1	26036642 - 26039158	<50%	Sb03g029460	Chr3	57632301-57634325	0.822
Si004604m.g	Chr5	Bradi2g50550	Chr2	50400754-50403066	0.859	GRMZM2G137894	Chr6	1233543-1235285	0.866	LOC_Os12g08140	Chr12	4163633-4168252	0.833	Sb07g000750	Chr7	593107-594858	0.897
Si004621m.g	Chr5	Bradi2g45250	Chr2	45617043-45618969	0.857	GRMZM2G020008	Chr8	146832425-146834374	0.907	LOC_Os01g46230	Chr1	26293205-26295001	0.857	Sb03g029620	Chr3	57859464-57861242	0.892
Si004622m.g	Chr5	Bradi1g17190	Chr1	13791572-13793563	0.866	GRMZM2G327042	Chr7	174196452-174198593	0.929	LOC_Os07g48850	Chr7	29227754-29232760	0.873	Sb02g043430	Chr2	77260792-77262734	0.82
Si004681m.g	Chr5	Bradi2g09440	Chr2	7743857-7745359	0.818	GRMZM2G349193	Chr8	4809712-4811775	0.867	LOC_Os01g15530	Chr1	8732427-8734486	0.869	Sb03g010050	Chr3	10852945-10854465	0.857
Si004729m.g	Chr5	Bradi1g27730	Chr1	22847822-22849983	0.85	GRMZM2G072600	Chr3	180961340-180962974	0.892	LOC_Os05g50690	Chr5	29058243-29062280	0.863	Sb03g039460	Chr3	67149410-67150642	0.863
Si004766m.g	Chr5	Bradi2g52020	Chr2	<51587632->51587808	<50%	GRMZM2G139141	Chr8	171367339-171369045	0.638	LOC_Os01g57630	Chr1	33318040-33321777	<50%	Sb01g042160	Chr1	65394620-65400427	0.629
Si004775m.g	Chr5	Bradi2g04740	Chr2	3391294-3393947	0.716	GRMZM2G175253	Chr8	17947288-17949542	0.867	LOC_Os01g08120	Chr1	3927450-3929447	0.848	Sb03g004125	Chr3	4394080-4395960	0.884
Si004822m.g	Chr5	Bradi2g43620	Chr2	<43775877->43776515	0.597	GRMZM2G369931	Chr3	225852909-225856380	0.66	LOC_Os01g42990	Chr1	24484549-24487831	0.531	Sb03g027940	Chr3	55643691-55644951	0.753
Si005055m.g	Chr5	Bradi2g50860	Chr2	50585657-50587120	0.801	GRMZM2G114572	Chr8	29375943-29377918	<50%	LOC_Os01g55960	Chr1	32231125-32232573	0.801	Sb03g035530	Chr3	63597199-63598650	0.836
Si005072m.g	Chr5	Bradi2g52020	Chr2	<51587632->51587808	0.612	GRMZM2G139141	Chr8	171367339-171369045	0.716	LOC_Os01g57630	Chr1	33318040-33321777	0.56	Sb01g042160	Chr1	65394620-65400427	0.686
Si005100m.g	Chr5	Bradi2g11440	Chr2	9711245-9713545	0.854	GRMZM2G076257	Chr1	191232418-191236346	<50%	LOC_Os01g19380	Chr1	10965000-10968073	0.658	Sb03g012320	Chr3	14206129-14208309	0.918
Si005162m.g	Chr5	Bradi2g55230	Chr2	53904697-53906640	0.903	GRMZM5G849971	Chr1	259831910-259834048	0.946	LOC_Os03g60200	Chr3	34238474-34241647	0.898	Sb01g013130	Chr1	12166454-12168784	0.947
Si005164m.g	Chr5	Bradi2g58450	Chr2	56325729-56327324	0.816	AC214534.3_FGT010	Chr5	28464233-28466635	0.837	LOC_Os01g68490	Chr1	39794226-39799341	0.772	Sb03g043550	Chr3	70856853-70858445	0.854
Si005165m.g	Chr5	Bradi1g21497	Chr1	17335564-17339152	0.838	GRMZM2G358381	Chr2	211821634-211835884	0.788	LOC_Os07g42354	Chr7	25333309-25338730	0.85	Sb02g039180	Chr2	73318606-73320567	<50%
Si005166m.g	Chr5	Bradi2g38400	Chr2	38710578-38713226	0.625	GRMZM2G431850	Chr8	76606724-76609901	0.645	LOC_Os10g35240	Chr10	18833387-18836046	0.663	Sobic.005G027700	Chr5	2453124..2455310	0.692
Si005172m.g	Chr5	Bradi3g41640	Chr3	43532840-43536067	0.612	GRMZM2G135940	Chr5	24396495-24399001	<50%	LOC_Os01g19548	Chr1	11089051-11093987	0.629	Sb03g012450	Chr3	14502403-14507468	0.481
Si005691m.g	Chr4	Bradi1g46560	Chr1	45095252-45102842	0.795	GRMZM2G053196	Chr9	10846021-10852948	0.876	LOC_Os06g09880	Chr6	5029395-5035358	0.796	Sb10g006490	Chr10	5960904-5966798	0.88
Si005765m.g	Chr4	Bradi1g50250	Chr1	48886042-48890992	0.8	GRMZM2G093291	Chr9	26487832-26491734	0.826	LOC_Os06g02120	Chr6	629680-633783	<50%	Sb10g001070	Chr10	774294-778369	0.851
Si005769m.g	Chr4	Bradi1g51377	Chr1	49799427-49802630	0.606	GRMZM2G441687	Chr4	169756734-169759629	<50%	LOC_Os07g20510	Chr7	11845862-11851637	0.724	Sb10g028420	Chr10	58255252-58258078	0.86
Si005778m.g	Chr4	Bradi1g33360	Chr1	28924586-28927557	0.827	GRMZM2G402779	Chr3	558988-562095	0.892	LOC_Os06g47570	Chr6	28801751-28804726	0.832	Sb08g003450	Chr8	3905140-3908112	0.894
Si005890m.g	Chr4	Bradi1g31370	Chr1	26853796-26856498	0.904	GRMZM2G177169	Chr6	95481573-95484475	0.938	LOC_Os05g19380	Chr5	11253553-11256636	0.935	Sb10g026180	Chr10	55532525-55535249	0.944
Si005891m.g	Chr4	Bradi1g47160	Chr1	45687784-45690277	0.841	AC215198.3_FGT002	Chr1	32672150-32674147	0.852	LOC_Os06g08660	Chr6	4315693-4319249	0.864	Sb10g005810	Chr10	5283088-5285661	0.883
Si005922m.g	Chr4	Bradi5g01440	Chr5	1402541-1405434	0.884	GRMZM2G129783	Chr6	106637763-106640842	0.955	LOC_Os04g02850	Chr4	1110873-1113296	0.824	Sb10g020540	Chr10	44526973-44529959	0.955
Si005929m.g	Chr4	Bradi1g27140	Chr1	22225542-22228414	0.707	GRMZM2G012174	Chr3	200829117-200833808	0.787	LOC_Os05g22870	Chr5	12989680-12992479	0.608	Sb02g022950	Chr2	56234002-56236869	0.716
Si005931m.g	Chr4	Bradi5g26070	Chr5	27166369-27168132	<50%	GRMZM2G083022	Chr6	86498259-86500318	0.666	LOC_Os06g49185	Chr6	29802051-29803832	0.636	Sb10g029310	Chr10	59150271-59153133	0.676
Si005933m.g	Chr4	Bradi1g51700	Chr1	50175873-50178380	0.866	GRMZM2G103078	Chr6	57755681-57758262	0.848	LOC_Os06g02200	Chr6	676126-678878	0.839	Sb01g002460	Chr1	1998022-2001114	0.863
Si005994m.g	Chr4	Bradi1g45170	Chr1	43354106-43358989	0.777	GRMZM2G094586	Chr9	4400516-4402830	0.849	LOC_Os06g12360	Chr6	6696666-6700782	0.796	Sb10g008110	Chr10	8165577-8167824	<50%
Si006042m.g	Chr4	Bradi4g44710	Chr4	48178811->48178887	0.847	GRMZM5G811022	Chr6	100253728-100255656	0.878	LOC_Os11g01836	Chr11	445332-447925	<50%	Sb05g000785	Chr5	650251-652041	0.867
Si006059m.g	Chr4	Bradi2g07630	Chr2	5985598-5987866	0.725	GRMZM2G003869	Chr7	128171458-128175453	0.889	LOC_Os01g12810	Chr1	7092032 - 7095355	<50%	Sb02g027050	Chr2	62303948-62307255	0.887
Si006072m.g	Chr4	Bradi1g36120	Chr1	31794597-31796509	0.718	AC201815.4_FGT001	Chr5	172974500-172976326	0.88	LOC_Os06g40860	Chr6	24369835-24372848	0.776	Sb10g023920	Chr10	52675382-52677175	0.821
Si006080m.g	Chr4	Bradi1g51400	Chr1	49837636-49839492	0.808	GRMZM2G376918	Chr9	21688540-21693347	0.837	LOC_Os11g24530	Chr11	9768070-9772353	0.81	Sb10g002620	Chr10	2296552-2298423	0.823
Si006109m.g	Chr4	Bradi1g45290	Chr1	43515418-43517320	0.801	GRMZM2G071986	Chr9	5319666-5328954	0.848	LOC_Os12g17080	Chr12	9777751-9782552	0.878	Sb10g007970	Chr10	7939007-7940797	0.858
Si006121m.g	Chr4	Bradi1g36010	Chr1	31615802-31618444	0.869	GRMZM2G143377	Chr9	102339383-102342035	0.879	LOC_Os06g41040	Chr6	24510255-24512549	0.838	Sb10g024090	Chr10	52932864-52935203	0.896
Si006180m.g	Chr4	Bradi1g49220	Chr1	47958052-47960142	0.584	GRMZM2G003742	Chr9	18960478-18963479	0.686	LOC_Os06g05920	Chr6	2710262-2712458	0.644	Sb10g003720	Chr10	3208837-3210933	0.691
Si006203m.g	Chr4	Bradi3g11440	Chr3	9874078-9884957	0.728	GRMZM2G059703	Chr3	114798163-114804137	0.909	LOC_Os02g20160	Chr2	11876336-11879831	0.757	Sb08g020000	Chr8	51021278-51022885	0.933
Si006246m.g	Chr4	Bradi1g27320	Chr1	22392826-22394590	0.456	GRMZM2G426888	Chr4	67122355-67124453	0.842	LOC_Os06g02400	Chr6	825521-829063	0.629	Sb10g001160	Chr10	1020132-1021877	0.832
Si006247m.g	Chr4	Bradi1g49750	Chr1	48392718-48396486	0.896	GRMZM2G350319	Chr9	24481791-24487428	0.83	LOC_Os04g25410	Chr4	14718532-14722122	0.853	Sb10g001830	Chr10	1518834-1522266	0.886
Si006249m.g	Chr4	Bradi1g49480	Chr1	<50921890->50924132	0.826	GRMZM2G477894	Chr3	114922343-114925068	0.779	LOC_Os06g03570	Chr6	1377416-1379454	0.828	Sb10g001540	Chr10	1242853-1244582	0.826
Si006274m.g	Chr4	Bradi4g18590	Chr4	21031034-21037036	0.798	GRMZM2G018757	Chr5	211048884-211051338	0.843	LOC_Os08g28180	Chr8	17199310-17203084	0.827	Sb05g018050	Chr5	44275505-44280023	0.851
Si006322m.g	Chr4	Bradi1g33710	Chr1	29247646-29249118	0.843	GRMZM2G177845	Chr5	53109277-53111122	0.703	LOC_Os06g47950	Chr6	28995477-28997357	0.773	Sb10g028400	Chr10	58250741-58252198	0.876
Si006390m.g	Chr4	Bradi1g34110	Chr1	29692984-29694522	0.767	GRMZM2G099434	Chr5	56392410-56394364	0.784	LOC_Os06g48660	Chr6	29441619-29444248	0.765	Sb10g028880	Chr10	58690939-58696045	0.893
Si007926m.g	Chr4	Bradi3g45620	Chr3	47639825-47641356	0.829	GRMZM2G114241	Chr5	172139816-172141812	0.905	LOC_Os02g34700	Chr2	20816101-20817861	<50%	Sb04g022510	Chr4	52068615-52070387	0.883
Si008069m.g	Chr4	Bradi1g36900	Chr1	32630880-32632669	0.924	GRMZM2G100518	Chr6	103131640-103133302	0.928	LOC_Os06g39650	Chr6	23547462-23549621	0.909	Sb10g023240	Chr10	51764528-51767090	0.945
Si008084m.g	Chr4	Bradi5g01406	Chr5	1358320-1363605	0.691	GRMZM2G028648	Chr6	115935425-115937455	0.838	LOC_Os03g32090	Chr3	18355904-18359839	0.686	Sb10g010013	Chr10	12246775-12248652	0.799
Si008099m.g	Chr4	Bradi1g34570	Chr1	36978636-36978989	0.887	GRMZM2G347605	Chr5	58640328-58642859	0.901	LOC_Os02g09800	Chr2	5054309-5058039	0.825	Sb10g029325	Chr10	59158058-59160226	0.914
Si008175m.g	Chr4	Bradi1g47260	Chr1	45769337-45771631	<50%	GRMZM2G016866	Chr9	12889644-12891574	0.814	LOC_Os06g08570	Chr6	4266426-4270771	0.698	Sb10g005740	Chr10	5224415-5226225	0.825
Si008179m.g	Chr4	Bradi1g48080	Chr1	46690072-46692518	0.801	GRMZM2G071162	Chr6	122765160-122767732	0.846	LOC_Os06g07550	Chr6	3640786-3643651	0.809	Sb10g004910	Chr10	4340929-4342996	0.835
Si008514m.g	Chr4	Bradi1g45100	Chr1	<47084768->47085091	0.835	GRMZM2G058133	Chr9	151661482-151663371	0.64	LOC_Os06g12510	Chr6	6790516-6792069	0.811	Sb01g045970	Chr1	68925203-68927320	0.653
Si008540m.g	Chr4	Bradi1g47170	Chr1	45691703-45693739	0.762	GRMZM2G031588	Chr9	12726195-12728788	0.85	LOC_Os06g08650	Chr6	4313312-4316596	0.796	Sb10g005800	Chr10	5279923-5281974	0.874
Si008546m.g	Chr4	Bradi1g45780	Chr1	44058949-44061348	0.618	GRMZM2G329293	Chr6	111423575-111425626	0.873	LOC_Os02g26890	Chr2	15788474-15789994	0.867	Sb10g007440	Chr10	7288988-7290966	0.897
Si008548m.g	Chr4	Bradi2g02817	Chr2	1997469-2004157	0.678	GRMZM2G110851	Chr1	299174521-299176527	0.792	LOC_Os06g30420	Chr6	17576997-17578925	0.656	Sb01g000800	Chr1	763676-767084	0.792
Si008589m.g	Chr4	Bradi1g45850	Chr1	47874969-47876554	0.711	GRMZM2G017244	Chr9	7266420-7268133	0.711	LOC_Os06g11300	Chr6	5921695-5923664	0.717	Sb10g007350	Chr10	7155421-7158740	0.775
Si008652m.g	Chr4	Bradi5g22640	Chr5	24936404-24938442	0.853	GRMZM2G000674	Chr6	111944543-111947182	0.877	LOC_Os04g53630	Chr4	31966462-31968300	0.841	Sb10g007640	Chr10	7447676-7449764	0.912
Si008679m.g	Chr4	Bradi1g44340	Chr1	42477841-42479800	0.656	GRMZM2G467528	Chr6	115560338-115562361	0.77	LOC_Os06g13950	Chr6	7768090-7769904	0.646	Sb10g008940	Chr10	9463094-9466851	0.857
Si008699m.g	Chr4	Bradi1g60640	Chr1	<59602335-59603734	0.831	GRMZM2G340279	Chr1	68942375-68944803	0.875	LOC_Os03g27880	Chr3	16016493-16018739	<50%	Sb01g033280	Chr1	56455233-56460161	0.885
Si008727m.g	Chr4	Bradi1g34860	Chr1	37288752-37289235	0.779	GRMZM2G028108	Chr5	59628458-59632520	0.801	LOC_Os06g49670	Chr6	30059823-30062860	0.767	Sb10g029640	Chr10	59398202-59405854	0.789
Si008760m.g	Chr4	Bradi1g33680	Chr1	29237113-29239071	0.711	GRMZM2G177894	Chr5	53101767-53103894	0.768	LOC_Os06g47920	Chr6	28985775-28987849	0.749	Sb10g028370	Chr10	58240628-58242666	0.743
Si008825m.g	Chr4	Bradi1g37740	Chr1	33634492-33636570	0.678	AC234175_FGT010	Chr1	231913341-231915089	0.835	LOC_Os06g36910	Chr6	21750356-21752419	0.779	Sb08g002022	Chr8	2045020-2047104	0.688
Si009274m.g	Chr7	Bradi5g14060	Chr5	17514446-17517795	0.852	GRMZM2G021710	Chr2	35901584-35905994	0.867	LOC_Os04g41140	Chr4	24399162-24402461	0.755	Sb06g020845	Chr6	50260651-50264233	0.892
Si009278m.g	Chr7	Bradi4g30570	Chr4	36323821-36326891	0.731	GRMZM2G103250	Chr10	70289697-70291509	<50%	LOC_Os09g25550	Chr9	15328754-15332301	0.807	Sb07g007540	Chr7	11726094-11728922	0.831
Si009326m.g	Chr7	Bradi4g40340	Chr2	51426785-51428871	0.918	GRMZM2G123014	Chr10	142804446-142807994	0.913	LOC_Os04g14130	Chr4	7893474-7901861	0.906	Sb09g004560	Chr9	5538591-5541564	0.606
Si009336m.g	Chr7	Bradi5g19440	Chr5	22420945-22423625	0.891	GRMZM2G017197	Chr2	14545463-14549262	0.947	LOC_Os04g49520	Chr4	29534884-29538538	0.904	Sb06g026540	Chr6	55597642-55600239	0.951
Si009380m.g	Chr7	Bradi5g20810	Chr5	23601811-23604659	0.811	GRMZM2G456123	Chr2	12023975-12026464	0.897	LOC_Os04g51350	Chr4	30410105-30413205	0.841	Sb06g027570	Chr6	56427045-56429501	0.888
Si009423m.g	Chr7	Bradi5g12610	Chr5	16047456-16049777	0.773	GRMZM2G135430	Chr10	123390498-123393442	0.86	LOC_Os04g38980	Chr4	23153801-23158503	0.745	Sb06g019190	Chr6	48771239-48773557	0.876
Si009450m.g	Chr7	Bradi1g14190	Chr1	11088141-11090744	0.666	GRMZM2G416498	Chr2	228547440-228551030	0.749	LOC_Os04g28234	Chr4	16684906-16690819	0.616	Sb05g022840	Chr5	55142723-55145164	0.69
Si009504m.g	Chr7	Bradi5g19320	Chr5	22343803-22346024	0.725	GRMZM2G076771	Chr2	14815298-14817644	0.806	LOC_Os04g49350	Chr4	29455859-29458125	0.721	Sb06g026460	Chr6	55532968-55535249	0.756
Si009530m.g	Chr7	Bradi5g02740	Chr5	2966852-2969728	0.814	GRMZM2G004888	Chr6	160211379-160217994	0.84	LOC_Os02g05720	Chr2	2812237-2816193	<50%	Sb09g020050	Chr9	49121991-49123993	0.835
Si009532m.g	Chr7	Bradi5g10620	Chr5	13893365-13895416	0.881	GRMZM2G010046	Chr10	117815373-117817439	0.945	LOC_Os04g35610	Chr4	21703600-21705657	0.827	Sb06g017170	Chr6	46422857-46424923	0.955
Si009592m.g	Chr7	Bradi4g44710	Chr4	112101-123900	<50%	GRMZM5G811022	Chr6	100253728-100255656	0.732	LOC_Os11g01836	Chr11	445332-447925	0.902	Sb05g000785	Chr5	650251-652041	0.901
Si009625m.g	Chr7	Bradi1g20740	Chr1	19776834-19781680	0.84	GRMZM2G331779	Chr2	29605175-29608052	0.906	LOC_Os07g39090	Chr7	23425405-23430886	0.724	Sb06g022570	Chr6	51767736-51770633	0.877
Si009635m.g	Chr7	Bradi5g09540	Chr5	12860392-12862038	0.73	GRMZM2G369792	Chr2	56523353-56534239	0.843	LOC_Os04g33840	Chr4	20499421-20501058	0.682	Sb06g016100	Chr6	44533257-44534306	0.845
Si009638m.g	Chr7	Bradi5g12560	Chr5	112101-123900	0.723	GRMZM2G030426	Chr2	41658594-41663125	0.818	LOC_Os04g38930	Chr4	23131673-23133502	0.67	Sb06g019140	Chr6	48743517-48745361	0.814
Si009676m.g	Chr7	Bradi3g03440	Chr3	2234266-2236113	0.82	GRMZM2G326263	Chr7	171082515-171085303	0.835	LOC_Os05g24150	Chr5	13929176-13932703	0.791	Sb02g041810	Chr2	75558932-75561173	0.847
Si009770m.g	Chr7	Bradi3g33450	Chr3	35819175-35820800	0.763	GRMZM2G107437	Chr5	56076162-56077922	0.856	LOC_Os01g32170	Chr1	17605172-17607576	0.758	Sb10g028820	Chr10	58655420-58657042	0.823
Si010036m.g	Chr7	Bradi5g15960	Chr5	19393140-19394720	0.832	GRMZM2G013519	Chr4	28101879-28103846	0.867	LOC_Os04g44030	Chr4	26090648-26093773	0.856	Sb06g022830	Chr6	52054845-52064588	0.908
Si010112m.g	Chr7	Bradi5g23710	Chr5	25550993-25552514	0.847	GRMZM2G023071	Chr2	6020253-6022432	0.915	LOC_Os04g55090	Chr4	32758857-32762453	0.858	Sb06g030430	Chr6	58851913-58853589	0.935
Si010241m.g	Chr7	Bradi5g11860	Chr5	15356208-15360857	0.784	GRMZM2G160994	Chr2	44891277-44893761	0.789	LOC_Os04g37720	Chr4	22432173-22434744	0.799	Sb06g018360	Chr6	47974468-47977067	0.907
Si010939m.g	Chr7	Bradi5g13310	Chr5	16914344-16916449	0.748	GRMZM2G060906	Chr2	38920953-38922815	0.818	LOC_Os04g39970	Chr4	23790789-23792871	0.777	Sb06g019940	Chr6	49484027-49485463	0.773
Si011681m.g	Chr7	Bradi5g23200	Chr5	25230756-25232729	0.879	GRMZM2G106384	Chr2	6984447-6986625	0.927	LOC_Os07g30930	Chr7	18309682-18312468	0.874	Sb06g029920	Chr6	58411414-58413345	0.91
Si011688m.g	Chr7	Bradi5g12970	Chr5	16526682-16529570	0.773	AC203841.3_FGT002	Chr10	124203421-124206246	0.841	LOC_Os04g39410	Chr4	23457977-23461347	0.836	Sobic.006G114300	Chr6	49121492..49124314	0.869
Si011726m.g	Chr7	Bradi4g42330	Chr4	46366147-46368494	0.765	GRMZM2G327263	Chr3	231290310-231303400	0.826	LOC_Os12g05640	Chr12	2592072-2594898	0.814	Sb05g003220	Chr5	3596416-3598599	0.917
Si011763m.g	Chr7	Bradi5g15860	Chr5	19302723-19305917	0.787	GRMZM5G827485	Chr10	130935292-130938207	0.913	LOC_Os06g30940	Chr6	17997701-18000860	0.901	Sb06g022800	Chr6	52017022-52019322	0.932
Si011834m.g	Chr7	Bradi2g37360	Chr2	37661113-37663821	0.74	GRMZM2G077420	Chr2	29522198-29525497	0.865	LOC_Os04g43430	Chr4	25702074-25707426	0.82	Sb06g022530	Chr6	51744685-51747774	0.881
Si011942m.g	Chr7	Bradi1g63190	Chr1	62394324-62396357	0.759	GRMZM2G353195	Chr1	56160413-56162547	0.757	LOC_Os03g21780	Chr3	12444923-12447928	0.739	Sb01g036150	Chr1	59692322-59693998	0.781
Si011969m.g	Chr7	Bradi4g22520	Chr4	26773986-26775488	0.762	GRMZM2G030148	Chr2	216076499-216078010	0.755	LOC_Os11g10740	Chr11	5895364-5896776	0.714	Sb08g015300	Chr8	40227229-40228737	0.783
Si012001m.g	Chr7	Bradi2g51860	Chr2	51426785-51428871	0.856	GRMZM2G404043	Chr8	171448445-171452018	0.94	LOC_Os01g57410	Chr1	33182589-33186170	<50%	Sb03g036550	Chr3	64605588-64607597	0.95
Si012024m.g	Chr7	Bradi5g10630	Chr5	13895877-13898531	0.69	GRMZM2G341216	Chr10	118728199-118730334	0.829	LOC_Os04g35650	Chr4	21725300-21728240	0.843	Sb06g017180	Chr6	46426657-46428801	0.9
Si012075m.g	Chr7	Bradi4g40440	Chr4	44817771-44819938	0.763	GRMZM2G132140	Chr10	30147199-30149362	0.89	LOC_Os12g10184	Chr12	5384958-5387143	0.75	Sb08g006380	Chr8	9726870-9729036	0.884
Si012080m.g	Chr7	Bradi4g41840	Chr4	45805802-45807860	0.847	GRMZM2G001466	Chr10	8808135-8810442	0.879	LOC_Os12g06650	Chr12	3226519-3229144	0.794	Sb08g003980	Chr8	4667793-4670142	0.857
Si012084m.g	Chr7	Bradi2g35401	Chr2	35707068-35708134	0.468	GRMZM2G034645	Chr1	164972064-164973907	0.786	LOC_Os05g06150	Chr5	3083807-3085504	0.792	Sb08g019910	Chr8	50910921-50912435	0.778
Si012138m.g	Chr7	Bradi4g42160	Chr4	46243677-46245572	0.841	GRMZM2G103078	Chr6	57755681-57758262	<50%	LOC_Os12g06070	Chr12	2830044-2831936	0.863	Sb08g003540	Chr8	3995679-3997184	0.901
Si012174m.g	Chr7	Bradi5g13537	Chr5	17172060-17175811	0.83	GRMZM2G099604	Chr5	4335522-4337752	0.842	LOC_Os03g58100	Chr3	33078794-33080823	<50%	Sb01g005310	Chr1	4405219-4407039	0.885
Si012220m.g	Chr7	Bradi3g21093	Chr3	20080686-20089461	0.64	GRMZM2G003742	Chr9	18960478-18963479	0.775	LOC_Os06g05920	Chr6	2710262-2712458	<50%	Sb10g003720	Chr10	3208837-3210933	0.836
Si012233m.g	Chr7	Bradi2g23670	Chr2	21334529-21336046	0	GRMZM2G154743	Chr6	23357204-23360249	0.725	LOC_Os07g15570	Chr7	9022284-9023849	0.758	Sb08g005540	Chr8	7591448-7594156	0.835
Si012259m.g	Chr7	Bradi5g11010	Chr5	14608875-14611333	0.576	GRMZM2G021319	Chr2	46383687-46387603	0.78	LOC_Os04g36840	Chr4	22239221-22242241	0.753	Sb06g017980	Chr6	47436390-47438042	0.782
Si012267m.g	Chr7	Bradi5g21920	Chr5	24423765-24425042	0.85	GRMZM2G145480	Chr10	142015991-142017755	0.9	LOC_Os04g52725	Chr4	31398698-31400187	0.812	Sb06g028710	Chr6	57460927-57462018	0.9
Si012413m.g	Chr7	Bradi5g10960	Chr5	14555668-14555808	0.734	GRMZM2G158029	Chr10	118827289-118830015	0.825	LOC_Os02g18810	Chr2	10960622-10968060	0.771	Sb06g017520	Chr6	46913705-46916437	0.828
Si012426m.g	Chr7	Bradi3g18572	Chr3	17082401-17084850	0.607	GRMZM2G416201	Chr8	76687823-76690742	0.712	LOC_Os10g35240	Chr10	18833387-18836046	0.724	Sb05g002250	Chr5	2403114-2405507	0.78
Si012467m.g	Chr7	Bradi5g21560	Chr5	24138773-24141244	0.764	GRMZM2G345667	Chr2	10522351-10526336	0.796	LOC_Os04g52290	Chr4	31073380-31076344	0.802	Sb06g028250	Chr6	57079476-57082005	0.794
Si012507m.g	Chr7	Bradi3g18572	Chr3	17082401-17084850	0.649	GRMZM2G124602	Chr2	228629418-228633247	0.728	LOC_Os04g28234	Chr4	16684906-16690819	0.681	Sb05g022840	Chr5	55142723-55145164	0.731
Si012630m.g	Chr7	Bradi2g38440	Chr2	38743590-38746058	0.655	GRMZM2G416498	Chr2	228547440-228551030	0.781	LOC_Os04g28234	Chr4	16684906-16690819	0.672	Sb05g022840	Chr5	55142723-55145164	0.723
Si012711m.g	Chr7	Bradi4g25860	Chr4	31172657-31174489	0.717	GRMZM2G058133	Chr9	151661482-151663371	<50%	LOC_Os12g02280	Chr12	718524-722216	0.724	Sb08g002705	Chr8	2831878-2833560	0.814
Si012752m.g	Chr7	Bradi4g43547	Chr4	47352977-47355205	0.704	GRMZM2G353301	Chr4	187004041-187007234	0.629	LOC_Os12g04110	Chr12	1719707-1726259	0.736	Sb05g002210	Chr5	2375272-2377956	0.662
Si012850m.g	Chr7	Bradi5g13435	Chr5	16994762-16996336	<50%	GRMZM2G323309	Chr2	38197851-38200016	0.819	LOC_Os04g40130	Chr4	23882661-23885227	0.838	Sb06g020090	Chr6	49612105-49613679	0.838
Si013161m.g	Chr6	Bradi2g06450	Chr2	4936997-4940988	0.857	GRMZM2G076257	Chr1	191232418-191236346	0.866	LOC_Os01g10800	Chr1	5764652-5767959	0.864	Sb07g026890	Chr7	62036593-62040096	0.871
Si013172m.g	Chr6	Bradi3g19050	Chr3	<17699239->17700996	0.417	GRMZM2G114572	Chr8	29375943-29377918	<50%	LOC_Os08g15090	Chr8	9127977-9136745	0.849	Sb07g008510	Chr7	14061269-14070772	<50%
Si013244m.g	Chr6	Bradi3g35210	Chr3	37519581-37522343	0.858	GRMZM2G143646	Chr6	3775856-3780306	0.872	LOC_Os03g59264	Chr3	33744357-33750440	0.744	Sb07g001380	Chr7	1360103-1363190	0.856
Si013265m.g	Chr6	Bradi4g41765	Chr4	45872145-45877352	0.788	GRMZM2G016382	Chr3	146818739-146823201	0.76	LOC_Os02g43080	Chr2	25940341-25944110	0.804	Sb03g046570	Chr3	73676138-73678603	0.884
Si013359m.g	Chr6	Bradi3g13540	Chr3	12076907-12079101	0.824	GRMZM2G073433	Chr6	3074834-3076963	0.872	LOC_Os08g02040	Chr8	658503-661608	0.798	Sb07g001200	Chr7	1197239-1199266	0.848
Si013431m.g	Chr6	Bradi3g16967	Chr3	15111878-15113731	0.803	GRMZM2G012213	Chr5	204369624-204372386	0.9	LOC_Os08g05750	Chr8	3079277-3084580	0.843	Sb04g029423	Chr4	59508537-59510351	0.882
Si013441m.g	Chr6	Bradi3g14950	Chr3	13269679-13274894	0.91	GRMZM2G005938	Chr10	60236510-60241598	0.939	LOC_Os08g09270	Chr8	5384443-5388851	0.9	Sb07g005470	Chr7	7628726-7633459	0.962
Si013474m.g	Chr6	Bradi3g41651	Chr3	43593312-43596597	0.63	GRMZM2G320723	Chr4	193523996-193527526	0.635	LOC_Os08g42610	Chr8	26932311-26935259	0.831	Sb07g025740	Chr7	60856208-60857953	0.659
Si013541m.g	Chr6	Bradi3g19530	Chr3	18336102-18341062	0.683	GRMZM2G123959	Chr4	54869718-54872144	0.67	LOC_Os08g17080	Chr8	10453817-10458045	0.751	Sb07g011860	Chr7	22592040-22600327	0.84
Si013553m.g	Chr6	Bradi3g16240	Chr3	14388265-14390613	0.877	GRMZM5G814549	Chr1	267637750-267639618	0.898	LOC_Os08g06490	Chr8	3677031-3680201	0.909	Sb01g010380	Chr1	9195524-9197113	0.915
Si015005m.g	Chr6	Bradi3g13540	Chr3	12076907-12079101	0.751	GRMZM2G073433	Chr6	3074834-3076963	0.82	LOC_Os08g02040	Chr8	658503-661608	0.768	Sb07g001200	Chr7	1197239-1199266	0.793
Si015139m.g	Chr6	Bradi3g20110	Chr3	19153780-19155999	0.742	GRMZM2G030594	Chr1	199302928-199310553	0.829	LOC_Os08g20610	Chr8	12381718-12383925	0.805	Sobic.007G155500	Chr7	57694418..57700111	0.832
Si015208m.g	Chr6	Bradi3g40880	Chr3	42959379-42960773	0.887	GRMZM2G388778	Chr4	43195772-43197745	0.898	LOC_Os08g41380	Chr8	26134035-26137488	0.891	Sb07g026590	Chr7	61708811-61710186	0.869
Si015299m.g	Chr6	Bradi3g19900	Chr3	<18921320-18927875	0.704	GRMZM2G094090	Chr3	193532223-193535511	0.762	LOC_Os08g19310	Chr8	11552519-11554939	0.731	Sb03g035845	Chr3	63844855-63847242	0.763
Si015302m.g	Chr6	Bradi3g14600	Chr3	12962204-12964258	0.743	GRMZM2G064501	Chr4	35584296-35586498	0.711	LOC_Os08g04400	Chr8	2154469-2159036	0.695	Sb07g002920	Chr7	3091879-3093945	0.833
Si015328m.g	Chr6	Bradi3g55920	Chr3	55987610-55990426	0.693	GRMZM2G337701	_	scaffold_49111300-114195	0.836	LOC_Os02g57800	Chr2	35400295-35403096	0.807	Sb04g037860	Chr4	67427651-67430506	0.732
Si015375m.g	Chr6	Bradi3g39610	Chr3	41838716-41840593	0.789	GRMZM2G071405	Chr4	198513897-198515783	0.829	LOC_Os08g39130	Chr8	24716313-24718310	0.875	Sb07g028280	Chr7	63281209-63283438	<50%
Si015401m.g	Chr6	Bradi3g39320	Chr3	41655754-41659088	0.869	GRMZM2G326627	Chr1	183921737-183924404	0.875	LOC_Os08g39050	Chr8	24673130-24676744	0.851	Sb07g028400	Chr7	63377217-63378614	0.902
Si015406m.g	Chr6	Bradi4g41770	Chr4	45877512-45879840	0.774	GRMZM2G007248	Chr10	61506729-61508790	0.722	LOC_Os02g43080	Chr2	25940341-25944110	0.773	Sb03g046570	Chr3	73676138-73678603	0.868
Si015407m.g	Chr6	Bradi3g14380	Chr3	12786936-12788957	0.814	GRMZM5G894486	Chr10	84625473-84627547	0.843	LOC_Os08g03676	Chr8	1749850-1752468	0.823	Sb07g002620	Chr7	2837831-2839870	0.84
Si015417m.g	Chr6	Bradi3g16230	Chr3	14385527-14389014	0.796	GRMZM2G145130	Chr10	76521835-76523706	0.85	LOC_Os08g06500	Chr8	3680925-3688728	0.758	Sb07g004200	Chr7	5338405-5340336	0.878
Si015438m.g	Chr6	Bradi3g35260	Chr3	37619469-37621148)	0.789	GRMZM2G095924	Chr4	6373621-6375964	0.87	LOC_Os08g31110	Chr8	19215829-19217809	0.609	Sb07g020010	Chr7	51569576-51571663	0.85
Si015461m.g	Chr6	Bradi3g37120	Chr3	39437778-39440090	0.908	GRMZM2G161368	Chr1	213136622-213138903	0.931	LOC_Os08g33700	Chr8	21043003-21047252	0.916	Sb07g021340	Chr7	55330041-55331828	0.954
Si015592m.g	Chr6	Bradi3g38620	Chr3	41132174-41134467	0.832	GRMZM2G140600	Chr4	197107471-197109971	0.867	LOC_Os08g37520	Chr8	23755951-23763739	0.859	Sb07g029130	Chr7	64182859-64185169	0.848
Si015619m.g	Chr6	Bradi3g40130	Chr3	42339402-42341360	0.813	GRMZM2G056122	Chr1	189124665-189126676	0.886	LOC_Os06g27790	Chr6	15733745-15737718	0.557	Sb07g027560	Chr7	62557712-62559664	0.913
Si015629m.g	Chr6	Bradi3g52360	Chr3	53286650-53288664	0.638	GRMZM2G045154	Chr5	199439211-199441582	0.655	LOC_Os02g46980	Chr2	28681681-28683849	0.628	Sb04g031000	Chr4	60982284-60984370	0.675
Si015792m.g	Chr6	Bradi1g21907	Chr1	17596097-17598166	0.776	GRMZM2G168170	Chr1	176971019-176973312	0.854	LOC_Os08g28830	Chr8	17628667-17631205	0.839	Sb08g022230	Chr8	54034213-54036309	0.871
Si016257m.g	Chr1	Bradi3g02670	Chr3	1607377-1611142	0.8	GRMZM2G039254	Chr5	74066471-74070930	0.815	LOC_Os02g03530	Chr2	1433310-1436998	0.733	Sb04g002270	Chr4	2052232-2056169	0.813
Si016264m.g	Chr1	Bradi3g02997	Chr3	1920300-1926642	0.738	GRMZM2G406165	Chr5	75132557-75145199	<50%	LOC_Os02g03970	Chr2	1708915-1716927	0.546	Sb04g002710	Chr4	2513188-2521939	0.817
Si016291m.g	Chr1	Bradi3g02950	Chr3	1876068-1878855	0.768	GRMZM2G154059	Chr4	239766096-239768072	0.627	LOC_Os02g03930	Chr2	1667744-1672318	0.796	Sb04g002660	Chr4	2457380-2460215	0.629
Si016319m.g	Chr1	Bradi3g47150	Chr3	48868161-48870626	0.577	GRMZM2G397540	Chr4	127445007-127447469	0.861	LOC_Os02g37140	Chr2	22452697-22457747	0.711	Sb04g024190	Chr4	53909798-53912260	0.889
Si016353m.g	Chr1	Bradi3g52580	Chr3	53469314-53472359	0.789	GRMZM2G325019	Chr5	200487577-200491114	0.801	LOC_Os02g47360	Chr2	28917800-28920757	0.75	Sb04g030740	Chr4	60723537-60726337	0.818
Si016367m.g	Chr1	Bradi1g74190	Chr1	56413567-56415908	0.816	GRMZM2G031718	Chr1	12948077-12951451	0.896	LOC_Os03g06710	Chr3	3407989-3413958	0.857	Sb01g046280	Chr1	69294652-69302395	0.9
Si016506m.g	Chr1	Bradi1g51700	Chr1	50175873-50178380	0.685	GRMZM2G103078	Chr6	57755681-57758262	0.681	LOC_Os06g02200	Chr6	676126-678878	<50%	Sb01g002460	Chr1	1998022-2001114	0.735
Si016535m.g	Chr1	Bradi3g51740	Chr3	52763676-52765819	0.813	GRMZM5G862936	Chr5	196328106-196330323	0.835	LOC_Os04g02850	Chr4	1110873-1113296	<50%	Sb10g020540	Chr10	44526973-44529959	0.813
Si016553m.g	Chr1	Bradi3g48510	Chr3	43789645-43792318	0.843	GRMZM2G035477	Chr5	183651603-183655857	0.757	LOC_Os02g39820	Chr2	24059188-24062721	0.732	Sb04g025740	Chr4	55514906-55519811	0.814
Si016590m.g	Chr1	Bradi3g43330	Chr3	44749741-44751952	0.748	GRMZM2G038882	Chr5	159202868-159205906	0.788	LOC_Os02g27070	Chr2	15916061-15919906	0.721	Sb04g017840	Chr4	41919846-41921870	0.506
Si016610m.g	Chr1	Bradi3g02610	Chr3	1581761-1583993	0.44	GRMZM2G456088	Chr5	73253712-73254980	0.54	LOC_Os02g03420	Chr2	1394865-1397141	0.428	Sb04g002230	Chr4	2030687-2031979	0.532
Si016662m.g	Chr1	Bradi3g02140	Chr3	1277405-1279288	0.808	GRMZM2G096665	Chr5	71164477-71167192	0.837	LOC_Os02g02950	Chr2	1154674-1157039	0.853	Sb04g001815	Chr4	1571004-1572842	0.884
Si016685m.g	Chr1	Bradi2g61970	Chr2	58829102-58831081	0.776	GRMZM5G838388	Chr8	156306776-156308706	<50%	LOC_Os01g73950	Chr1	42837592-42842621	<50%	Sb03g047260	Chr3	74162140-74164185	0.898
Si016689m.g	Chr1	Bradi3g43210	Chr3	44553847-44555678	0.785	GRMZM2G328961	Chr5	159983509-159985850	0.755	LOC_Os02g26940	Chr2	15821478-15825977	0.767	Sb04g017510	Chr4	40988092-40989900	0.859
Si016698m.g	Chr1	Bradi3g09880	Chr3	8083543-8087139	0.957	GRMZM2G022787	Chr1	267877539-267887185	0.958	LOC_Os02g16650	Chr2	9510002-9514048	0.938	Sb04g028250	Chr4	58341330-58344039	0.967
Si016732m.g	Chr1	Bradi3g45620	Chr3	47639825-47641356	0.571	GRMZM2G114241	Chr5	172139816-172141812	0.815	LOC_Os02g34700	Chr2	20816101-20817861	0.814	Sb04g022510	Chr4	52068615-52070387	0.834
Si016815m.g	Chr1	Bradi2g03730	Chr2	2666133-2668577	<50%	GRMZM2G411786	Chr3	33071437-33074424	<50%	LOC_Os01g01115	Chr1	58658-61090	<50%	Sb03g009160	Chr3	9917324-9920045	<50%
Si016821m.g	Chr1	Bradi3g58340	Chr3	57901430-57903076	0.858	GRMZM2G161175	Chr5	209006656-209010129	0.878	LOC_Os02g52220	Chr2	31975598-31978222	0.825	Sb04g033840	Chr4	63731755-63733410	0.845
Si016833m.g	Chr1	Bradi3g05233	Chr3	3640401-3642945	0.877	GRMZM2G007372	Chr5	84876427-84879655	0.846	LOC_Os02g07360	Chr2	3798022-3800737	0.885	Sb04g004710	Chr4	4512957-4515945	0.903
Si016865m.g	Chr1	Bradi3g46270	Chr3	48156395-48160478	0.796	GRMZM2G127963	Chr5	175253219-175255052	0.811	LOC_Os02g35750	Chr2	21471731-21473822	0.787	Sb04g023380	Chr4	53100527-53101700	0.811
Si016875m.g	Chr1	Bradi3g48960	Chr3	50373412-50374983	0.889	GRMZM2G332843	Chr5	185716777-185718842	0.83	LOC_Os02g40750	Chr2	24696856-24698448	0.864	Sb04g026300	Chr4	56063247-56064853	0.955
Si016962m.g	Chr1	Bradi3g47940	Chr3	<49556346->49556540	0.77	GRMZM2G308189	Chr5	181633688-181635229	0.806	LOC_Os02g38950	Chr2	23538347-23540253	0.774	Sb04g025130	Chr4	54974942-54976462	0.794
Si016997m.g	Chr1	Bradi3g60540	Chr3	59430261-59431772	0.667	GRMZM2G114572	Chr8	29375943-29377918	0.758	LOC_Os02g58330	Chr2	35681629-35683776	0.641	Sb04g038305	Chr4	67744993-67746534	0.768
Si017009m.g	Chr1	Bradi3g57730	Chr3	57405636-57407090	0.806	GRMZM2G158839	Chr4	178072275-178074210	0.841	LOC_Os02g53050	Chr2	32462322-32464628	0.837	Sb04g034420	Chr4	64248329-64249819	0.867
Si017099m.g	Chr1	Bradi3g04890	Chr3	3343807-3345394	0.786	GRMZM2G087226	Chr4	236755443-236770419	0.816	LOC_Os02g06880	Chr2	3465970-3469079	<50%	Sobic.004G051600	Chr9	50480960..50487115	0.818
Si017139m.g	Chr1	Bradi3g49480	Chr3	50861005-50862993	0.515	GRMZM2G165290	Chr5	187519222-187521068	0.584	LOC_Os02g42210	Chr2	25392975-25394765	<50%	Sb04g026810	Chr4	56792459-56794173	0.509
Si017469m.g	Chr1	Bradi3g01820	Chr3	1120635-1123625	0.506	GRMZM2G006234	Chr4	240227372-240228931	0.707	LOC_Os02g02740	Chr2	1036857-1039710	0.512	Sb04g001540	Chr4	1319419-1320600	0.689
Si019062m.g	Chr1	Bradi3g55470	Chr3	55696183-55700336	0.763	AC232393_FGT009	Chr1	63042944-63044584	0.861	LOC_Os02g57340	Chr2	35122839-35126816	0.765	Sb04g037320	Chr4	66968820-66970556	0.802
Si019135m.g	Chr1	Bradi3g43330	Chr3	44749741-44751952	0.772	GRMZM2G038882	Chr5	159202868-159205906	0.63	LOC_Os02g27070	Chr2	15916061-15919906	0.639	Sb04g017840	Chr4	41919846-41921870	0.893
Si019387m.g	Chr1	Bradi1g02540	Chr1	1722809-1723808	0.613	GRMZM2G460988	Chr1	75077952-75080629	0.755	LOC_Os01g25530	Chr1	14471242-14476738	0.673	Sb01g032140	Chr1	54943623-54946892	0.762
Si019461m.g	Chr1	Bradi4g04840	Chr4	3936252-3938306	0.774	GRMZM2G420723	Chr1	146516704-146519239	0.848	LOC_Os12g37100	Chr12	22723143-22726843	0.78	Sb05g000986	Chr5	983825-986489	<50%
Si019494m.g	Chr1	Bradi4g16270	Chr4	17075983->17080938	0.848	GRMZM2G053384	Chr2	227347436-227349815	0.916	LOC_Os11g37330	Chr11	22040368-22044971	0.894	Sb03g045330	Chr3	72573238-72579497	0.922
Si019498m.g	Chr1	Bradi3g60300	Chr3	59271937-59273742	0.764	GRMZM2G145128	Chr5	216643547-216645507	0.873	LOC_Os02g58139	Chr2	35572375-35575947	0.657	Sb04g038070	Chr4	67565666-67567668	0.895
Si019532m.g	Chr1	Bradi1g74090	Chr1	58559484-58566535	<50%	GRMZM2G169280	Chr1	13585826-13587775	0.932	LOC_Os03g06910	Chr3	3502532-3504478	<50%	Sb01g046200	Chr1	69136767-69143202	0.92
Si019566m.g	Chr1	Bradi3g44810	Chr3	46749604-46752227	0.758	GRMZM2G004715	Chr5	168705469-168708046	0.846	LOC_Os02g32780	Chr2	19466313-19469360	0.805	Sb04g021580	Chr4	50646134-50648745	0.891
Si019580m.g	Chr1	Bradi3g59950	Chr3	59028668-59030566	0.76	GRMZM2G168378	Chr4	167214547-167216702	0.84	LOC_Os02g50280	Chr2	30698990-30701615	0.768	Sb04g028670	Chr4	58808043-58809956	0.863
Si019614m.g	Chr1	Bradi3g50980	Chr3	52108929-52110894	0.814	GRMZM2G014977	Chr5	193173528-193175738	0.818	LOC_Os02g44480	Chr2	26922512-26924209	0.728	Sb04g032540	Chr4	62477498-62479486	0.814
Si019685m.g	Chr1	Bradi3g05000	Chr3	3465469-3468035	0.892	GRMZM2G087495	Chr5	83439411-83442241	0.91	LOC_Os02g07050	Chr2	3614624-3617164	0.82	Sb04g004500	Chr4	4329938-4332361	0.923
Si019714m.g	Chr1	Bradi3g51690	Chr3	52730328-52731818	0.772	GRMZM2G046058	Chr5	196197006-196198793	0.842	LOC_Os02g45590	Chr2	27735847-27740939	0.648	Sb04g031880	Chr4	61789509-61791017	0.83
Si019777m.g	Chr1	Bradi3g49210	Chr3	50643193-50645227	0.791	GRMZM2G130314	Chr5	659365-661360	0.785	LOC_Os02g41560	Chr2	24923868-24925349	0.745	Sb01g000443	Chr1	342275-343588	0.773
Si019779m.g	Chr1	Bradi3g53120	Chr3	53889877-53891511	0.669	GRMZM2G481604	Chr5	202139177-202141225	0.847	LOC_Os02g48122	Chr2	29463827-29465660	0.737	Sb04g008520	Chr4	9879991-9881384	0.824
Si019792m.g	Chr1	Bradi3g01770	Chr3	1099200-1101372	0.675	GRMZM2G164202	Chr5	70802337-70804170	0.751	LOC_Os02g02770	Chr2	1047595-1050120	0.715	Sb04g001570	Chr4	1336964-1338717	0.822
Si019849m.g	Chr1	Bradi1g58370	Chr1	57190587-57192519	0.652	GRMZM2G703373	Chr2	213828638-213830365	<50%	LOC_Os07g44299	Chr7	26468910-26470733	0.681	Sobic.002G390200	Chr2	74304614..74306341	0.685
Si019887m.g	Chr1	Bradi2g34100	Chr2	34200930-34201822	0.601	GRMZM2G151975	Chr2	219029984-219032024	0.758	LOC_Os02g21580	Chr2	12815514-12817130	0.517	Sb02g043930	Chr2	77730635-77732854	0.728
Si019908m.g	Chr1	Bradi3g08590	Chr3	6767716-6770889	0.85	GRMZM2G085718	Chr4	229715408-229720104	0.886	LOC_Os02g13340	Chr2	7115786-7119634	0.863	Sb04g008050	Chr4	8779075-8780247	0.949
Si019943m.g	Chr1	Bradi4g42310	Chr4	46329861->46330919	0.806	AC191246.3_FGT006	Chr9	12723540-12725903	0.853	LOC_Os02g34960	Chr2	20966831-20969333	0.752	Sb04g022670	Chr4	52215375-52217186	0.883
Si020047m.g	Chr1	Bradi3g49480	Chr3	50861005-50862993	0.66	GRMZM2G165290	Chr5	187519222-187521068	0.719	LOC_Os02g42210	Chr2	25392975-25394765	0.645	Sb04g026810	Chr4	56792459-56794173	0.684
Si020179m.g	Chr1	Bradi3g02795	Chr3	1753583-1755577	0.895	GRMZM2G049755	Chr5	74363464-74365440	0.89	LOC_Os04g35305	Chr4	21468980-21470947	0.878	Sb04g002445	Chr4	2233226-2235034	0.905
Si020192m.g	Chr1	Bradi3g55920	Chr3	55987610-55990426	0.545	GRMZM2G337701	_	scaffold_49111300-114195	0.71	LOC_Os02g57800	Chr2	35400295-35403096	0.726	Sb04g037860	Chr4	67427651-67430506	0.606
Si020193m.g	Chr1	Bradi3g01490	Chr3	945605->947310	0.868	GRMZM2G380515	Chr8	125606805-125613287	0.378	LOC_Os02g02424	Chr2	853767-859880	<50%	Sb08g001305	Chr8	1296970-1298553	0.385
Si020204m.g	Chr1	Bradi3g47510	Chr3	49927481-49931057	0.892	GRMZM2G163396	Chr4	129644287-129647508	0.947	LOC_Os01g25270	Chr1	14264078-14267208	0.886	Sb04g024590	Chr4	54366713-54369534	0.947
Si020206m.g	Chr1	Bradi3g01120	Chr3	678492->706093	0.827	GRMZM2G074805	Chr5	68455250-68458021	0.838	LOC_Os02g02020	Chr2	561823-564487	0.843	Sb04g000850	Chr4	706294-708836	0.834
Si020207m.g	Chr1	Bradi3g10160	Chr3	8299796-8304573	0.707	GRMZM2G418206	Chr5	135221284-135236032	0.76	LOC_Os02g17360	Chr2	9981497-9985907	0.604	Sb04g010320	Chr4	14017433-14020031	0.844
Si020221m.g	Chr1	Bradi3g60510	Chr3	59413436-59414984	0.744	GRMZM2G145504	Chr5	216699951-216701837	0.761	LOC_Os02g58300	Chr2	35674797-35676431	0.79	Sb04g038280	Chr4	67735905-67737664	0.775
Si020237m.g	Chr1	Bradi4g07750	Chr4	6640593-6642173	0.703	GRMZM2G341479	Chr5	204809810-204811353	0.788	LOC_Os02g49830	Chr2	30448042-30449508	0.797	Sb04g028970	Chr4	59032991-59034448	0.853
Si020238m.g	Chr1	Bradi3g59120	Chr3	58366456-58368264	0.853	GRMZM2G025409	Chr4	181456446-181458981	0.812	LOC_Os02g51480	Chr2	31529599-31531859	0.885	Sb04g027800	Chr4	57692864-57695271	0.808
Si020239m.g	Chr1	Bradi3g54100	Chr3	54629654-54631751	0.723	GRMZM2G066456	Chr4	173889214-173891595	0.705	LOC_Os02g55310	Chr2	33857140-33859405	0.682	Sb04g035970	Chr4	65769482-65771839	0.713
Si020380m.g	Chr1	Bradi3g55920	Chr3	55987610-55990426	<50%	GRMZM2G337701	_	scaffold_49111300-114195	0.953	LOC_Os02g57800	Chr2	35400295-35403096	<50%	Sb04g037860	Chr4	67427651-67430506	0.812
Si020686m.g	_	Bradi1g59775	Chr1	59008457-59017470	0.859	GRMZM2G438456	Chr2	235737271-235739790	0.939	LOC_Os07g01130	Chr7	73162 - 82300	0.874	Sb02g000310	Chr2	191914-198624	0.927
Si021162m.g	Chr3	Bradi5g26670	Chr5	27581065-27588062	0.792	GRMZM2G404066	Chr6	106578937-106584413	<50%	LOC_Os04g58780	Chr4	34958612-34970112	0.772	Sb06g033480	Chr6	61442206-61448116	0.828
Si021190m.g	Chr3	Bradi4g04460	Chr4	3680666-3684779	0.834	GRMZM2G432850	Chr1	147903774-147907639	0.815	LOC_Os12g37550	Chr12	23042111-23045067	0.465	Sb08g018230	Chr8	48219149-48222088	0.821
Si021191m.g	Chr3	Bradi2g15700	Chr2	13913725-13916943	0.839	GRMZM2G455587	Chr6	166006893-166009746	0.904	LOC_Os05g49920	Chr5	28633062-28635805	0.842	Sb09g029295	Chr9	57995719-57998325	0.911
Si021194m.g	Chr3	Bradi4g00490	Chr4	218431-221614	0.89	GRMZM2G475897	Chr1	180544078-180547525	0.887	LOC_Os12g44170	Chr12	27398576-27403415	0.905	Sb08g023090	Chr8	55255454-55261179	0.897
Si021196m.g	Chr3	Bradi2g14750	Chr2	13260338-13263787	0.75	GRMZM2G440349	Chr6	168273784-168277196	0.81	LOC_Os05g50950	Chr5	29236686-29240151	0.772	Sb09g030130	Chr9	58766620-58769220	0.882
Si021258m.g	Chr3	Bradi4g41770	Chr4	45877512-45879840	0.761	GRMZM2G007248	Chr10	61506729-61508790	0.711	LOC_Os02g43080	Chr2	25940341-25944110	0.789	Sb03g046570	Chr3	73676138-73678603	0.814
Si021325m.g	Chr3	Bradi2g18720	Chr2	16587451-16595393	0.755	GRMZM2G304965	Chr10	3990349-3993118	0.38	LOC_Os05g45850	Chr5	26560933-26566642	0.798	Sb09g026680	Chr9	55877477-55884600	0.891
Si021338m.g	Chr3	Bradi4g01620	Chr4	1061629-1063898	0.781	GRMZM2G480381	Chr3	86916918-86919180	0.832	LOC_Os12g42120	Chr12	26117865-26120045	0.81	Sb08g021630	Chr8	53292658-53295526	0.866
Si021396m.g	Chr3	Bradi4g39100	Chr4	43764204-43767753	0.8	GRMZM2G056116	Chr6	87753671-87755985	0.76	LOC_Os12g18640	Chr12	10766538-10769036	0.772	Sb10g028800	Chr10	58641930-58644057	0.785
Si021399m.g	Chr3	Bradi2g27440	Chr2	26310038-26312023	0.868	AC204292.4_FGT002	Chr3	170582265-170583827	0.885	LOC_Os05g30710	Chr5	17783509-17785974	0.851	Sb09g018390	Chr9	46014605-46018946	0.885
Si021453m.g	Chr3	Bradi2g18760	Chr2	16628612-16630869	0.838	AC218148.2_FGT008	Chr7	172405097-172407361	0.858	LOC_Os05g45760	Chr5	26504419-26506627	0.799	Sb09g026630	Chr9	55827092-55829534	0.86
Si021471m.g	Chr3	Bradi2g15210	Chr2	13618778-13621152	0.784	GRMZM5G851564	Chr8	73768203-73771457	0.854	LOC_Os05g50460	Chr5	28924125-28926029	0.838	Sb09g029650	Chr9	58287806-58289821	0.891
Si021489m.g	Chr3	Bradi4g03700	Chr4	2952906-2955432	0.768	GRMZM2G077320	Chr1	197004618-197007092	0.831	LOC_Os12g38880	Chr12	23912105-23914774	0.729	Sb07g025280	Chr7	60367897-60369969	0.848
Si021496m.g	Chr3	Bradi2g36120	Chr2	36493228-36495072	0.805	GRMZM2G063575	Chr10	89999125-90001318	0.832	LOC_Os05g05490	Chr5	2734259-2737002	0.792	Sb09g003570	Chr9	4090393-4092234	0.871
Si021546m.g	Chr3	Bradi5g26070	Chr5	27166369-27168132	0.681	GRMZM2G436214	Chr2	1718119-1719960	0.779	LOC_Os04g57940	Chr4	34515402-34517510	0.638	Sb06g032835	Chr6	60916608-60918401	0.842
Si021705m.g	Chr3	Bradi2g10350	Chr2	8600745-8602666	0	GRMZM2G059132	Chr10	115450734-115454409	<50%	LOC_Os11g17530	Chr11	9768070-9772353	<50%	Sb02g024422	Chr2	58731165-58732724	0.721
Si021749m.g	Chr3	Bradi2g58550	Chr2	56392117-56393865	0.833	GRMZM2G115152	Chr3	162339583-162341530	0.948	LOC_Os01g68610	Chr1	39849645-39851426	0.857	Sb03g043630	Chr3	70905933-70907705	0.94
Si021777m.g	Chr3	Bradi2g25180	Chr2	23087085-23089372	0.831	GRMZM2G447535	Chr6	147680029-147683886	<50%	LOC_Os11g43934	Chr11	26527574-26531006	<50%	Sb09g020580	Chr9	49944172-49945722	<50%
Si021872m.g	Chr3	Bradi2g32290	Chr2	32294910-32297578	0.723	GRMZM2G462625	Chr6	135090760-135093908	0.831	LOC_Os05g12130	Chr5	6933857-6936591	0.735	Sb09g006640	Chr9	10759109-10761601	0.929
Si022021m.g	Chr3	Bradi2g36220	Chr2	<43775877->43776515	0.869	GRMZM2G011491	Chr8	127660961-127666588	0.907	LOC_Os05g05320	Chr5	2618167-2624299	0.863	Sb09g003510	Chr9	4038598-4043791	0.902
Si023345m.g	Chr3	Bradi3g47150	Chr3	48868161-48870626	0	GRMZM2G397540	Chr4	127445007-127447469	0.537	LOC_Os02g37140	Chr2	22452697-22457747	0.479	Sb04g024190	Chr4	53909798-53912260	0.553
Si024073m.g	Chr3	Bradi2g38480	Chr2	38773300-38775228	0.665	GRMZM2G023999	Chr8	130029849-130031977	0.864	LOC_Os05g04160	Chr5	1864582-1866495	0.796	Sb09g002630	Chr9	2806402-2808363	0.845
Si024194m.g	Chr3	Bradi4g21120	Chr4	24386583-24388214	0.633	GRMZM2G480380	Chr3	86914963-86916450	0.803	LOC_Os05g18950	Chr5	11000428-11002159	0.687	Sb08g021530	Chr8	53243517-53244953	0.844
Si024301m.g	Chr3	Bradi2g42630	Chr2	43102502-43104703	0.822	GRMZM2G074599	Chr3	223083222-223085568	0.835	LOC_Os11g24570	Chr11	14027553-14029899	0.813	Sb03g026930	Chr3	53975566-53977566	0.858
Si024323m.g	Chr3	Bradi4g02120	Chr4	1395483-1402749	0.74	GRMZM2G162988	Chr3	121640604-121642965	0.825	LOC_Os12g19260	Chr12	11166091-11169301	0.776	Sb08g020970	Chr8	52430792-52432897	0.84
Si024327m.g	Chr3	Bradi4g39360	Chr4	43973150-43975442	0.719	GRMZM2G310758	Chr6	161325742-161328172	0.883	LOC_Os12g15460	Chr12	8823315-8827128	0.796	Sb09g026705	Chr9	55903822-55906134	0.882
Si024607m.g	Chr3	Bradi5g02740	Chr5	2966852-2969728	0.872	GRMZM2G004888	Chr6	160211379-160217994	0.939	LOC_Os02g05720	Chr2	2812237-2816193	0.872	Sb09g020050	Chr9	49121991-49123993	0.922
Si024660m.g	Chr3	Bradi1g15820	Chr1	12774171-12776984	0.453	GRMZM2G312954	Chr7	166596768-166604808	0.808	LOC_Os05g19390	Chr5	11261810-11264629	0.691	Sobic.002G380100	Chr2	73588660..73594822	0.484
Si024706m.g	Chr3	Bradi1g42360	Chr1	39398569-39401057	0.846	GRMZM2G365768	Chr6	122587444-122590426	0.84	LOC_Os06g29800	Chr6	17142218-17144442	0.819	Sb10g014210	Chr10	23093476-23095572	0.852
Si024715m.g	Chr3	Bradi2g32660	Chr2	32584185-32585570	0.835	GRMZM2G127015	Chr7	136424792-136426612	0.817	LOC_Os05g11700	Chr5	6647138-6648325	0.598	Sb02g029280	Chr2	64402615-64404015	0.848
Si024927m.g	Chr3	Bradi2g25480	Chr2	23536758-23537951	0.828	GRMZM2G141202	Chr6	146699188-146700702	0.888	LOC_Os05g33920	Chr5	20028098-20029354	0.858	Sb09g020210	Chr9	49411149-49412348	0.905
Si024948m.g	Chr3	Bradi4g07140	Chr4	6035969-6037615	0.682	GRMZM2G328427	Chr3	135723355-135725034	0.736	LOC_Os12g30620	Chr12	18388480-18391056	0.684	Sb08g015260	Chr8	40168488-40170161	0.773
Si024990m.g	Chr3	Bradi2g24060	Chr2	21853457-21855135	0.797	GRMZM2G474929	Chr2	27559637-27562066	0.842	LOC_Os05g36350	Chr5	21518063-21519885	<50%	Sb06g023080	Chr6	52265063-52266706	0.806
Si025038m.g	Chr3	Bradi2g25590	Chr2	23681698-23688282	0.577	GRMZM2G080898	Chr6	146415531-146417114	0.798	LOC_Os05g33760	Chr5	19894469-19899832	0.695	Sb09g020090	Chr9	49182043-49183649	0.661
Si025040m.g	Chr3	Bradi5g25820	Chr5	112101-123900	0.789	GRMZM2G052339	Chr10	147251495-147253642	0.694	LOC_Os04g57670	Chr4	34333463-34336668	0.796	Sb06g032560	Chr6	60710208-60713136	0.7
Si025063m.g	Chr3	Bradi4g39710	Chr4	44341330-44343834	0.819	GRMZM2G442244	Chr6	111228373-111232404	0.842	LOC_Os12g13110	Chr12	7289214-7291739	0.827	Sb08g008260	Chr8	15741922-15743889	0.845
Si025085m.g	Chr3	Bradi2g32660	Chr2	32584185-32585570	0.715	GRMZM2G127015	Chr7	136424792-136426612	0.735	LOC_Os05g11700	Chr5	6647138-6648325	0.635	Sb02g029280	Chr2	64402615-64404015	0.751
Si025098m.g	Chr3	Bradi5g26040	Chr5	27156414-27158127	0.723	GRMZM2G137566	Chr2	1728084-1730141	0.872	LOC_Os04g57900	Chr4	34498539-34500540	0.82	Sb06g032810	Chr6	60905633-60907482	0.896
Si025222m.g	Chr3	Bradi3g55520	Chr3	55750309-55754751	0.85	GRMZM2G165521	Chr5	173455046-173459109	0.827	LOC_Os05g38190	Chr5	22397889-22403956	0.858	Sb09g021880	Chr9	51451103-51453739	0.891
Si025228m.g	Chr3	Bradi2g26190	Chr2	24525490-24527168	0.657	AC212835.3_FGT001	Chr6	137217769-137219766	0.509	LOC_Os05g32730	Chr5	19166574-19168235	0.801	Sb09g019485	Chr9	48284288-48286010	0.846
Si025244m.g	Chr3	Bradi2g31210	Chr2	31023454-31025967	0.795	GRMZM2G024435	Chr1	28291328-28294121	0.858	LOC_Os05g24930	Chr5	14427967-14432404	0.817	Sb01g042420	Chr1	65613937-65617818	0.857
Si025318m.g	Chr3	Bradi2g15830	Chr2	14000893-14003991	0.874	GRMZM2G163359	Chr6	165728960-165731166	0.881	LOC_Os05g49740	Chr5	28534151-28536925	0.79	Sb09g029090	Chr9	57835869-57838004	0.869
Si025343m.g	Chr3	Bradi2g28390	Chr2	27598181-27600335	0.729	GRMZM2G068323	Chr6	140114500-140120463	0.675	LOC_Os05g28720	Chr5	16845905-16848027	0.708	Sb09g017100	Chr9	42878527-42880876	0.697
Si025355m.g	Chr3	Bradi3g34495	Chr3	36927987-36934359	0.705	GRMZM2G025157	Chr1	104820019-104821902	0.744	LOC_Os10g42760	Chr10	23069756-23071683	0.711	Sb01g027870	Chr1	48420374..48430285	0.744
Si025357m.g	Chr3	Bradi1g51180	Chr1	52346610-52353262	0.67	GRMZM2G345128	Chr1	34400-230000	<50%	LOC_Os06g05140	Chr6	2282572-2284863	0.703	Sobic.010G227000	Chr10	56741227..56746685	0.74
Si025358m.g	Chr3	Bradi4g06130	Chr4	5078071-5079946	0.833	GRMZM2G105229	Chr10	27404809-27406862	0.845	LOC_Os12g34340	Chr12	20814294-20816344	0.825	Sb08g016710	Chr8	44735871-44737537	0.822
Si025361m.g	Chr3	Bradi2g36060	Chr2	43541280-43548659	0.459	GRMZM2G163440	Chr6	154966099-154968329	0.715	LOC_Os05g40320	Chr5	23692827-23697395	0.67	Sb09g023670	Chr9	53300612-53302901	0.726
Si025368m.g	Chr3	Bradi2g14520	Chr2	13108185-13110053	0.934	GRMZM2G017821	Chr8	77106424-77108655	0.981	LOC_Os04g09530	Chr4	5111680-5113638	0.776	Sb03g010835	Chr3	11802769-11804016	0.981
Si025982m.g	Chr8	Bradi3g21093	Chr3	20080686-20089461	0.776	GRMZM2G095094	Chr5	39424253-39427105	0.861	LOC_Os06g36910	Chr6	21750356-21752419	0	Sb08g002022	Chr8	2045020-2047104	0.91
Si026059m.g	Chr8	Bradi4g14980	Chr4	15626967-15629000	0.657	GRMZM2G041231	Chr8	4335406-4337599	0.789	LOC_Os11g37660	Chr11	22223651-22231042	0.743	Sb05g022860	Chr5	55166383-55168428	0.816
Si026106m.g	Chr8	Bradi3g18572	Chr3	17082401-17084850	0.654	GRMZM2G431850	Chr8	76606724-76609901	0.73	LOC_Os10g35240	Chr10	18833387-18836046	0.643	Sb07g007630	Chr7	11996831-11999137	0.781
Si026218m.g	Chr8	Bradi4g10130	Chr4	9724792-9726351	0.784	GRMZM2G444222	Chr4	2491277-2492827	0.866	LOC_Os11g44930	Chr11	27198382-27199929	0.793	Sb05g026370	Chr5	60224993-60226510	0.852
Si026902m.g	Chr8	Bradi4g25000	Chr4	30237006-30237587	0.484	GRMZM2G111455	Chr4	212694457-212695041	0.672	LOC_Os11g05980	Chr11	2814473-2817216	0.57	Sb05g003720	Chr5	4296891-4297475	0.618
Si026947m.g	Chr8	Bradi4g44671	Chr4	48152148-48155252	0.331	GRMZM2G089936	Chr4	183911610-183913012	0.61	LOC_Os07g36390	Chr7	23425405-23430886	<50%	Sb05g000810	Chr5	662668..664210	0.539
Si027294m.g	Chr8	Bradi4g14010	Chr4	14476525-14480780	0.742	AC218998.2_FGT003	Chr2	21480013-21481662	0.781	LOC_Os11g39360	Chr11	23427261-23429926	0.748	Sb05g024080	Chr5	56978198-56980681	0.767
Si027424m.g	Chr8	Bradi1g14190	Chr1	11088141-11090744	0.571	GRMZM2G416201	Chr8	76687823-76690742	0.643	LOC_Os10g35240	Chr10	18833387-18836046	0.661	Sb03g030790	Chr3	59077134-59080784	0.737
Si027584m.g	Chr8	Bradi1g21907	Chr1	17596097-17598166	0.599	GRMZM2G168170	Chr1	176971019-176973312	0.759	LOC_Os08g28830	Chr8	17628667-17631205	0.697	Sb08g022230	Chr8	54034213-54036309	0.803
Si027650m.g	Chr8	Bradi4g36740	Chr4	41892106-41893653	0.922	AC205735.3_FGT006	Chr10	124203421-124206246	0.95	LOC_Os02g55020	Chr2	33706516-33708848	0.881	Sb05g004830	Chr5	6231740-6234305	0.955
Si027698m.g	Chr8	Bradi2g49720	Chr2	49752121-49753451	<50%	GRMZM2G016866	Chr9	12889644-12891574	0.724	LOC_Os06g08570	Chr6	4266426-4270771	0.555	Sb10g005740	Chr10	5267454..5270191	0.734
Si027712m.g	Chr8	Bradi4g15310	Chr4	<16016255->16016497	0.659	GRMZM2G462417	Chr4	185816491-185819532	0.73	LOC_Os04g14450	Chr4	8085839-8090712	0.7451	Sb05g001710	Chr5	1858647-1860913	0.74
Si027756m.g	Chr8	Bradi3g18572	Chr1	17082401-17084850	0.745	GRMZM2G416498	Chr2	228547440-228551030	0.805	LOC_Os10g35240	Chr10	18836046 - 18833387	0.667	Sb05g022840	Chr5	55142723-55145164	0.752
Si027760m.g	Chr8	Bradi3g18572	Chr3	17082401-17084850	0.639	GRMZM2G416498	Chr2	228547440-228551030	0.754	LOC_Os04g28234	Chr4	16684906 - 16690819	0.61	Sb05g022840	Chr5	55142723-55145164	0.701
Si027770m.g	Chr8	Bradi4g44710	Chr4	112101-123900	0.354	GRMZM5G811022	Chr6	100253728-100255656	0.414	LOC_Os11g01836	Chr11	445332-447925	0.492	Sb05g000785	Chr5	650251-652041	<50%
Si027872m.g	Chr8	Bradi4g25860	Chr4	31172657-31174489	0.639	GRMZM2G058133	Chr9	151661482-151663371	0.43	LOC_Os12g02280	Chr12	718524-722216	0.636	Sb08g002705	Chr8	2831878-2833560	0.683
Si027888m.g	Chr8	Bradi4g19150	Chr4	21768826-21770710	0.639	GRMZM2G459532	Chr4	18933510-18935710	0.747	LOC_Os11g29360	Chr11	17032753-17034236	0.668	Sb0019s004710	_	super_19:687814..689283	0.797
Si027905m.g	Chr8	Bradi1g14190	Chr1	11088141-11090744	0.526	GRMZM2G018974	Chr1	300307670-300317619	0.614	LOC_Os04g28234	Chr4	16684906-16690819	0.492	Sb05g022840	Chr5	55142723-55145164	0.584
Si027910m.g	Chr8	Bradi4g20810	Chr4	23929709-23931661	0.81	GRMZM2G333678	Chr4	15638404-15640330	0.824	LOC_Os11g14980	Chr11	8439761-8441556	0.81	Sb05g006590	Chr5	10796069-10797781	0.626
Si028006m.g	Chr8	Bradi3g18572	Chr3	17082401-17084850	0.646	GRMZM2G018974	Chr1	300307670-300317619	0.739	LOC_Os04g28234	Chr4	16684906-16690819	0.612	Sb05g022840	Chr5	55142723-55145164	0.706
Si028041m.g	Chr8	Bradi4g16270	Chr4	17075983->17080938	0.787	GRMZM2G053384	Chr2	227347436-227349815	0.856	LOC_Os11g37330	Chr11	22040368-22044971	0.835	Sb03g045330	Chr3	72573238-72579497	0.892
Si028047m.g	Chr8	Bradi3g02140	Chr3	1277405-1279288	0.609	GRMZM2G096665	Chr5	71164477-71167192	0.681	LOC_Os02g02950	Chr2	1154674-1157039	0.642	Sb04g001815	Chr4	1571004-1572842	0.678
Si028089m.g	Chr8	Bradi3g46270	Chr3	48156395-48160478	0.439	GRMZM2G127963	Chr5	175253219-175255052	0.573	LOC_Os02g35750	Chr2	21471731-21473822	<50%	Sb04g023380	Chr4	53100527-53101700	0.584
Si028249m.g	Chr8	Bradi4g43550	Chr4	47355205->47352977	0.267	GRMZM2G353301	Chr4	187004041-187007234	0.309	LOC_Os12g04110	Chr12	1719707-1726259	0.502	Sb05g002210	Chr5	2375272-2377956	<50%
Si028348m.g	Chr8	Bradi3g18572	Chr3	17082401-17084850	0.668	GRMZM2G018974	Chr1	300307670-300317619	0.782	LOC_Os04g28234	Chr4	16684906-16690819	0.633	Sb05g022840	Chr5	55142723-55145164	0.745
Si028351m.g	Chr8	Bradi3g45620	Chr3	47639825-47641356	0.851	GRMZM2G114241	Chr5	172139816-172141812	0.917	LOC_Os02g34700	Chr2	20816101-20817861	0.464	Sb04g022510	Chr4	52068615-52070387	0.896
Si028360m.g	Chr8	Bradi4g43550	Chr4	47355205->47352977	0.551	GRMZM2G353301	Chr4	187004041-187007234	0.538	LOC_Os11g04295	Chr11	1777855-1781348	0.714	Sb05g002210	Chr5	2375272-2377956	0.552
Si028380m.g	Chr8	Bradi4g42330	Chr4	46366147-46368494	0.743	GRMZM2G132956	Chr4	188586294-188589411	0.876	LOC_Os12g05640	Chr12	2592072-2594898	0.78	Sb05g003220	Chr5	3596416-3598599	0.819
Si028837m.g	Chr2	Bradi4g35380	Chr4	40927136-40929721	0.515	GRMZM2G079231	Chr2	194692319-194694401	0.558	LOC_Os09g34870	Chr9	20321887-20325772	<50%	Sb02g030160	Chr2	65276258-65278150	0.565
Si028853m.g	Chr2	Bradi1g19690	Chr1	15765994-15770356	0.929	GRMZM2G060160	Chr2	214616932-214622028	0.926	LOC_Os07g44970	Chr7	26819292-26824306	0.895	Sb02g041110	Chr2	74961693-74966738	0.953
Si028890m.g	Chr2	Bradi1g28220	Chr1	23390323-23393091	0.717	GRMZM2G162082	Chr7	144539358-144542407	0.786	LOC_Os07g28900	Chr7	16942185-16946832	0.733	Sb02g033010	Chr2	67650462-67652956	0.791
Si028899m.g	Chr2	Bradi1g56040	Chr1	54735058-54738099	0.776	GRMZM2G170896	Chr2	234360122-234362918	0.817	LOC_Os07g07620	Chr7	3817981-3820729	0.79	Sb02g004050	Chr2	4603187-4605941	0.845
Si028921m.g	Chr2	Bradi1g21250	Chr1	17094922-17097213	0.516	GRMZM2G016844	Chr2	212562529-212564663	0.504	LOC_Os07g42880	Chr7	25672201-25674075	0.508	Sb02g039560	Chr2	73633002-73634789	0.518
Si028944m.g	Chr2	Bradi1g54010	Chr1	54635973-54639604	0.887	GRMZM2G158452	Chr7	159627682-159643118	0.899	LOC_Os07g11280	Chr7	6224888-6231671	0.769	Sb02g037020	Chr2	71437743-71442926	0.9
Si028964m.g	Chr2	Bradi4g08330	Chr4	7372322-7374931	0.71	AC210169.3_FGT002	Chr5	28464233-28466635	0.762	LOC_Os09g02260	Chr9	915351-918134	0.703	Sb02g013138	Chr2	23474159-23476719	0.809
Si028988m.g	Chr2	Bradi3g57650	Chr3	57343132-57347505	0.812	GRMZM2G358768	Chr7	129903653-129907462	0.472	LOC_Os09g29790	Chr9	18101204-18109313	0.807	Sb02g027390	Chr2	62635986-62648772	0.86
Si029027m.g	Chr2	Bradi1g18000	Chr1	<16406561-16407700	0.7	GRMZM2G312434	Chr2	217281532-217284179	0.747	LOC_Os07g47720	Chr7	28503059-28505494	0.7	Sb02g042720	Chr2	76390403-76392751	0.808
Si029034m.g	Chr2	Bradi1g18310	Chr1	14706360-14708579	0.813	AC212684.3_FGT012	Chr10	124203421-124206246	0.867	LOC_Os07g47370	Chr7	28335316-28337597	0.817	Sb02g042450	Chr2	76199490-76201727	0.864
Si029086m.g	Chr2	Bradi1g55540	Chr1	54069282-54076398	0.844	GRMZM2G406746	Chr7	9799668-9802056	0.88	LOC_Os07g08180	Chr7	4156226-4160559	0.831	Sb02g004410	Chr2	4985584-4987791	0.908
Si029143m.g	Chr2	Bradi3g49340	Chr3	50702736-50706064	0.877	GRMZM2G138303	Chr2	157156055-157159153	0.918	LOC_Os07g20420	Chr7	11788919-11792494	0.841	Sb02g009560	Chr2	13626351-13628675	0.901
Si029147m.g	Chr2	Bradi1g28870	Chr1	24213589-24217219	0.894	GRMZM2G083950	Chr7	155872362-155876338	0.958	LOC_Os07g36390	Chr7	23425405-23430886	0.726	Sb02g035800	Chr2	70176855-70180391	0.943
Si029198m.g	Chr2	Bradi1g59070	Chr1	58200473-58203293	0.818	GRMZM2G114572	Chr8	29375943-29377918	0	LOC_Os07g02280	Chr7	742931-745049	0.842	Sb02g000820	Chr2	672320-674242	0.861
Si029244m.g	Chr2	Bradi4g30900	Chr4	36773265->36773651	0.8	GRMZM2G019901	Chr2	183506892-183523779	0.951	LOC_Os09g26190	Chr9	15790768-15800951	0.762	Sb02g025370	Chr2	60148988-60161387	0.862
Si029246m.g	Chr2	Bradi1g21250	Chr1	17094922-17097213	0.571	GRMZM2G016844	Chr2	212562529-212564663	0.669	LOC_Os07g42880	Chr7	25672201-25674075	0.649	Sb02g039560	Chr2	73633002-73634789	0.763
Si029254m.g	Chr2	Bradi1g22510	Chr1	18039534-18043526	0.79	GRMZM2G044023	Chr7	163410502-163414932	0.825	LOC_Os07g40800	Chr7	24451618-24455574	0.772	Sb02g038410	Chr2	72687142-72690952	0.852
Si029326m.g	Chr2	Bradi1g26970	Chr1	22064637-22067024	0.826	GRMZM2G104288	Chr10	145534474-145539858	0.9	LOC_Os07g31310	Chr7	18536372-18541354	0.88	Sb06g031150	Chr6	59515310-59516083	0.902
Si029354m.g	Chr2	Bradi4g26900	Chr4	31911041-31912678	0.644	GRMZM2G341621	Chr7	2584810-2587604	0.804	LOC_Os03g19650	Chr3	11048488-11053465	0.702	Sb02g001400	Chr2	1216473-1219380	0.837
Si029422m.g	Chr2	Bradi2g13480	Chr2	11965433-11967325	0.66	GRMZM2G160887	Chr9	8415876-8418735	0.489	LOC_Os01g32090	Chr1	17559698-17567805	<50%	Sb10g007070	Chr10	6885993-6888433	0.493
Si029528m.g	Chr2	Bradi5g17360	Chr5	20626049-20629783	0.897	GRMZM2G076950	Chr2	22016471-22018837	0.969	LOC_Os04g46010	Chr4	27256245-27258942	0.887	Sb06g024190	Chr6	53308972-53310977	0.975
Si029658m.g	Chr2	Bradi1g22060	Chr1	17724844-17726289	0.72	GRMZM2G021567	Chr2	211135037-211138659	0.775	LOC_Os07g41260	Chr7	24724562-24728180	0.798	Sb02g038690	Chr2	72894067-72897179	0.777
Si029682m.g	Chr2	Bradi3g24450	Chr3	24111456-24114076	0.879	GRMZM2G030263	Chr7	10562223-10565361	0.865	LOC_Os01g57410	Chr1	33182589-33186170	<50%	Sb02g004626	Chr2	5287724-5289775	0.94
Si029770m.g	Chr2	Bradi4g08090	Chr4	7066633-7072695	0.742	GRMZM2G396752	Chr7	150818777-150821660	0.729	LOC_Os12g21930	Chr12	12349459-12352410	0.816	Sb02g033980	Chr2	68511235-68512626	0.853
Si029844m.g	Chr2	Bradi1g53480	Chr1	51812942-51819026	0.606	GRMZM2G333142	Chr7	23972787-23974353	0.734	LOC_Os07g14100	Chr7	8043463-8045191	0.559	Sb02g007340	Chr2	9382957-9384285	0.714
Si029918m.g	Chr2	Bradi1g53890	Chr1	52291223-52294840	0.82	GRMZM2G361615	Chr7	19835645-19843639	0.869	LOC_Os07g12140	Chr7	6790686-6796612	0.762	Sb02g006520	Chr2	8160699-8163694	0.848
Si031905m.g	Chr2	Bradi4g30020	Chr4	35822678->35824534	0.725	GRMZM2G367234	Chr7	110939102-110941093	0.727	LOC_Os09g24520	Chr9	14603951-14607125	0.755	Sb02g024490	Chr2	58869871-58871500	0.814
Si031916m.g	Chr2	Bradi2g13480	Chr2	11965433-11967325	0.849	GRMZM2G160887	Chr9	8415876-8418735	0.849	LOC_Os01g32090	Chr1	17559698-17567805	0.829	Sb10g007070	Chr10	6885993-6888433	0.873
Si031917m.g	Chr2	Bradi4g36127	Chr4	41396328-41397732	0.837	GRMZM2G100058	Chr7	143212330-143213739	0.891	LOC_Os09g36230	Chr9	20894912-20896719	0.523	Sb02g030880	Chr2	65871986-65873155	0.878
Si031929m.g	Chr2	Bradi4g36127	Chr4	41396328-41397732	0.719	GRMZM2G100058	Chr7	143212330-143213739	0.756	LOC_Os09g36230	Chr9	20894912-20896719	0.601	Sb02g030880	Chr2	65871986-65873155	0.748
Si031975m.g	Chr2	Bradi1g20570	Chr1	16455969-16457651	0.787	GRMZM2G481373	Chr10	125560143-125562912	0.855	LOC_Os08g38610	Chr8	24402186 - 24406138	0.78	Sb02g040130	Chr2	74171129-74172787	0.867
Si032069m.g	Chr2	Bradi1g52620	Chr1	50917350-50921343	0.726	GRMZM2G466578	Chr2	166465431-166468049	0.765	LOC_Os07g19400	Chr7	11479597 - 11481898	0.736	Sb02g009440	Chr2	13504920-13506995	0.769
Si032081m.g	Chr2	Bradi1g51870	Chr1	50340497-50342500	0.668	GRMZM2G138012	Chr7	86756203-86758459	0.757	LOC_Os09g24240	Chr9	14392934 - 14390145	0.65	Sb02g022150	Chr2	54597937-54602100	0.82
Si032086m.g	Chr2	Bradi1g18720	Chr1	15002665-15004499	0.795	GRMZM2G137064	Chr7	171669649-171673792	0.871	LOC_Os07g46730	Chr7	27929310-27932769	0.803	Sb02g042040	Chr2	75787301-75788919	0.873
Si032224m.g	Chr2	Bradi4g33270	Chr4	39084971->39085405	0.82	GRMZM2G111780	Chr7	131140436-131143047	0.901	LOC_Os10g30760	Chr10	16024505 - 16021744	0.836	Sb02g027830	Chr2	63099302-63101209	0.879
Si032252m.g	Chr2	Bradi4g28137	Chr4	33481893-33484433	0.819	GRMZM2G367355	Chr7	89342459-89345418	0.897	LOC_Os09g15800	Chr9	9650347 - 9647717	0.888	Sb02g022150	Chr2	54597937-54602100	0.903
Si032264m.g	Chr2	Bradi1g26330	Chr1	21377432-21379666	0.727	GRMZM2G168679	Chr2	203606814-203609294	0.889	LOC_Os07g32900	Chr7	21753822-21757322	0.701	Sb02g034620	Chr2	69136763-69139051	0.88
Si032304m.g	Chr2	Bradi1g20230	Chr1	16192431-16194596	0.749	GRMZM2G177715	Chr7	168427832-168430069	0.855	LOC_Os07g44170	Chr7	26397495 - 26399612	0.768	Sb02g040530	Chr2	74450854-74452941	0.871
Si032333m.g	Chr2	Bradi1g28980	Chr1	24382285-24383839	0.748	GRMZM2G115957	Chr7	38631475-38632989	0.75	LOC_Os07g25500	Chr7	14606244 - 14609276	0.621	Sb02g010240	Chr2	15222072-15223592	0.783
Si032394m.g	Chr2	Bradi1g22490	Chr1	18031861-18033423	0.793	GRMZM2G019571	Chr7	163583206-163587466	0.816	LOC_Os07g40820	Chr7	24451618-24455574	0.734	Sb02g038430	Chr2	72705065-72706736	0.816
Si032405m.g	Chr2	Bradi4g36780	Chr4	41929040-41930866	0.802	GRMZM2G108981	Chr2	197177452-197179883	0.848	LOC_Os09g37070	Chr9	21383319 - 21381376	0.71	Sb02g031520	Chr2	66429096-66430703	0.879
Si032416m.g	Chr2	Bradi4g30190	Chr4	35857095-35859821	0.758	GRMZM2G040947	Chr7	111759325-111761838	0.794	LOC_Os09g24680	Chr9	14690180 - 14687748	0.773	Sobic.002G200500	Chr2	58998223-59002710	0.815
Si032423m.g	Chr2	Bradi1g53110	Chr1	51475397-51477514	0.675	GRMZM2G367008	Chr2	171502533-171504841	0.867	LOC_Os07g15640	Chr7	9077790 - 9071856	0.827	Sb02g008110	Chr2	10575502-10577762	0.908
Si032483m.g	Chr2	Bradi4g32927	Chr4	38726822-38728557	0.706	GRMZM5G851929	Chr7	129987625-129989594	0.805	LOC_Os02g34700	Chr2	20816101-20817861	<50%	Sb02g027420	Chr2	62683141-62687733	0.779
Si032568m.g	Chr2	Bradi4g37500	Chr4	42588491-42590464	0.809	GRMZM2G094999	Chr5	35668129-35670100	<50%	LOC_Os09g38310	Chr9	22040688 - 22036957	0.787	Sb02g032350	Chr2	67106934-67108850	0.891
Si032642m.g	Chr2	Bradi1g20150	Chr1	16128458-16130296	0.822	GRMZM2G703373	Chr2	213828638-213830365	0.827	LOC_Os07g44299	Chr7	26468910-26470733	0.844	Sb06g020256	Chr6	49762599-49766441	0.845
Si032737m.g	Chr2	Bradi1g21497	Chr1	17335564-17339152	0.835	GRMZM2G358381	Chr2	211821634-211835884	0.786	LOC_Os07g42354	Chr7	25333309-25338730	0.848	Sb08g002022	Chr8	2045020-2047104	0.972
Si032758m.g	Chr2	Bradi1g22990	Chr1	18458056-18460470	0.815	GRMZM2G057176	Chr7	162083578-162086133	0.865	LOC_Os07g39910	Chr7	23935489 - 23933063	0.825	Sb02g037960	Chr2	72261340-72263748	0.859
Si032802m.g	Chr2	Bradi2g10350	Chr2	8600745-8602666	0.653	GRMZM2G059132	Chr10	115450734-115454409	0.735	LOC_Os11g17530	Chr11	9768070-9772353	0.644	Sb02g024422	Chr2	58731165-58732724	0.735
Si032861m.g	Chr2	Bradi1g56770	Chr1	55396041-55397948	0.837	GRMZM2G408379	Chr7	7261309-7264721	0.858	LOC_Os07g06960	Chr7	3428467 - 3426280	0.709	Sb02g003670	Chr2	4106769-4113810	0.901
Si032871m.g	Chr2	Bradi1g58370	Chr1	57190587-57192519	0.894	GRMZM2G481373	Chr10	125560143-125562912	<50%	LOC_Os07g05560	Chr7	2600840 - 2599062	0.906	Sb02g003000	Chr2	3157012-3159503	0.949
Si033103m.g	Chr2	Bradi4g30140	Chr4	35834244-35835815	0.767	GRMZM2G085089	Chr5	59333798-59335469	0.812	LOC_Os09g24640	Chr9	14666229 - 14667809	0.83	Sb10g029530	Chr10	59314980-59316491	0.824
Si033236m.g	Chr2	Bradi2g26190	Chr2	24525490-24527168	0.676	AC212835.3_FGT001	Chr5	47703811-47705703	0.832	LOC_Os05g32730	Chr5	19166574-19168235	0.8	Sb09g019485	Chr9	48284288-48286010	0.848
Si033371m.g	Chr2	Bradi1g22890	Chr1	18377316-18379691	0.693	GRMZM2G092739	Chr7	162354250-162356822	0.884	LOC_Os07g40120	Chr7	24071181 - 24073535	0.771	Sb02g038080	Chr2	72381738-72384128	0.851
Si033390m.g	Chr2	Bradi1g25240	Chr1	20481979-20484764	0.762	GRMZM2G063263	Chr2	205085183-205087915	0.769	LOC_Os07g36450	Chr7	21805279 - 21802731	0.769	Sb02g035860	Chr2	70250041-70252631	0.773
Si033420m.g	Chr2	Bradi1g53600	Chr1	51881389-51883631	0.801	GRMZM2G096602	Chr7	22528794-22531189	0.838	LOC_Os07g13540	Chr7	7757879 - 7753929	0.803	Sb02g007035	Chr2	9040951-9042864	0.816
Si033422m.g	Chr2	Bradi1g53347	Chr1	51708629-51711464	0.88	GRMZM2G086757	Chr7	25170433-25172041	<50%	LOC_Os07g14530	Chr7	8286284 - 8281895	0.866	Sobic.002G092000	Chr2	9590739..9591875	<50%
Si034006m.g	Chr9	Bradi1g09357	Chr1	6736291-6739409	0.873	GRMZM2G372632	Chr9	124424696-124428135	0.921	LOC_Os10g28600	Chr10	14900931 - 14897142	0.866	Sb01g032160	Chr1	54965145-54969475	0.914
Si034130m.g	Chr9	Bradi2g22840	Chr2	20343402-20346246	0.877	GRMZM2G153275	Chr2	219029984-219032024	0.927	LOC_Os12g36620	Chr12	22419758-22427185	0.843	Sobic.006G069100	Chr6	43170212..43176055	0.925
Si034164m.g	Chr9	Bradi1g03450	Chr1	2279083-2283699	0.846	GRMZM2G122116	Chr7	175323051-175332481	0.911	LOC_Os03g60910	Chr3	34614454 - 34609761	0.864	Sb01g002930	Chr1	2384190-2388209	0.934
Si034185m.g	Chr9	Bradi1g15900	Chr1	12841815-12848896	0.707	GRMZM5G884466	Chr1	301344228-301363304	0.773	LOC_Os05g25060	Chr5	14506826 - 14498742	0.733	Sb01g031600	Chr1	54143322-54150107	0.811
Si034189m.g	Chr9	Bradi3g18572	Chr3	17082401-17084850	0.518	GRMZM2G431850	Chr8	76606724-76609901	0.618	LOC_Os10g35436	Chr10	18935690 - 18942573	0.619	Sb03g030790	Chr3	59077134-59080784	0.598
Si034232m.g	Chr9	Bradi1g31760	Chr1	27221768-27224827	0.682	GRMZM2G164018	Chr1	238665141-238668164	0.73	LOC_Os05g30240	Chr5	17522715 - 17526484	0.603	Sb01g043290	Chr1	66445545-66449227	0.736
Si034277m.g	Chr9	Bradi1g65860	Chr1	64766020-64775169	0.813	GRMZM2G092123	Chr9	138749880-138759860	0.553	LOC_Os03g17634	Chr3	9822129 - 9797352	0.796	Sb01g038770	Chr1	62208290-62215062	0.875
Si034307m.g	Chr9	Bradi1g02535	Chr1	1717441-1719726	0.788	GRMZM2G460988	Chr1	75077952-75080629	0.915	LOC_Os01g25530	Chr1	14471242 - 14476738	0.828	Sb01g032140	Chr1	54943623-54946892	0.921
Si034313m.g	Chr9	Bradi2g62740	Chr2	59243727-59246131	0.785	GRMZM2G029859	Chr4	167460180-167511464	0.895	LOC_Os01g74600	Chr1	43196120 - 43198668	0.772	Sb01g012973	Chr1	12005071-12006798	0.886
Si034314m.g	Chr9	Bradi1g71082	Chr1	69187668-69190293	0.789	GRMZM2G055282	Chr1	22654688-22657416	0.821	LOC_Os03g10420	Chr3	5304975 - 5307365	0.792	Sb01g043770	Chr1	66814697-66819063	0.847
Si034315m.g	Chr9	Bradi1g11600	Chr1	8622442-8624828	0.803	GRMZM2G102692	Chr5	12239253-12242055	0.797	LOC_Os03g49464	Chr3	28151930 - 28155430	0.761	Sb01g010975	Chr1	9840633-9842888	0.852
Si034333m.g	Chr9	Bradi1g60637	Chr1	60011767-60014253	0.859	GRMZM2G340279	Chr1	68942375-68944803	0.903	LOC_Os03g27880	Chr3	16016493-16018739	0.871	Sb01g033280	Chr1	56455233-56460161	0.904
Si034336m.g	Chr9	Bradi3g27027	Chr3	27797389-27799981	0.869	GRMZM2G168240	Chr5	33513549-33516758	0.909	LOC_Os10g28665	Chr10	14958681 - 14955712	0.902	Sb01g021710	Chr1	25735251-25737557	0.92
Si034342m.g	Chr9	Bradi1g11480	Chr1	8535247-8537553	0.688	GRMZM2G066749	Chr1	267973485-267976040	0.871	LOC_Os03g50500	Chr3	28830826 - 28836835	0.79	Sb01g010260	Chr1	9098241-9101892	0.839
Si034377m.g	Chr9	Bradi1g19790	Chr1	15836061-15838572	0.821	GRMZM2G131332	Chr4	19350551-19353456	0.853	LOC_Os11g29230	Chr11	16943497 - 16946706	0.84	Sb05g012100	Chr5	24894077-24896626	0.877
Si034391m.g	Chr9	Bradi4g14080	Chr4	14534960-14537443	0.851	GRMZM2G150030	Chr1	222176805-222179737	0.908	LOC_Os08g01640	Chr8	376752 - 374091	<50%	Sb01g016560	Chr1	16714895-16717171	0.913
Si034392m.g	Chr9	Bradi3g00900	Chr3	495661-499338	0.892	GRMZM2G053396	Chr5	206622977-206625653	0.889	LOC_Os02g01610	Chr2	354294 - 350791	0.874	Sb04g028180	Chr4	58284375-58286612	0.885
Si034454m.g	Chr9	Bradi1g05590	Chr1	3789038-3792108	0.826	GRMZM2G070381	Chr1	287665005-287667939	0.874	LOC_Os03g58120	Chr3	33091454 - 33095134	<50%	Sb01g005290	Chr1	4391928-4394027	0.851
Si034467m.g	Chr9	Bradi1g01021	Chr1	706038-708663	0.79	GRMZM2G438524	Chr1	299484354-299486920	0.844	LOC_Os03g63910	Chr3	36107251 - 36110942	0.818	Sb01g000640	Chr1	576932-579463	0.855
Si034471m.g	Chr9	Bradi1g64080	Chr1	63277270-63279390	0.841	GRMZM2G476593	Chr1	51748801-51752848	0.885	LOC_Os03g20190	Chr3	11412715 - 11415488	0.908	Sobic.001G391100	Chr1	60556470..60559304	0.891
Si034478m.g	Chr9	Bradi3g28780	Chr3	30223541-30227017	0.83	GRMZM2G056996	Chr2	58003495-58033733	<50%	LOC_Os10g33730	Chr10	17803223 - 17800146	0.848	Sb01g019317	Chr1	20745043-20747145	0.895
Si034510m.g	Chr9	Bradi3g22720	Chr3	21937470-21946645	0.836	GRMZM2G018929	Chr1	127036156-127072456	<50%	LOC_Os10g10170	Chr10	5585549 - 5577475	0.854	Sobic.K008500	_	super_12:5531864..5565807	0.901
Si034513m.g	Chr9	Bradi1g69827	Chr1	68271537-68273771	0.856	GRMZM2G128665	Chr1	26825757-26828101	0.843	LOC_Os03g11670	Chr3	6091523 - 6089248	0.859	Sb01g042790	Chr1	65975064-65977139	0.881
Si034522m.g	Chr9	Bradi4g44720	Chr2	56392117-56393865	0.851	GRMZM2G010046	Chr10	117815373-117817439	<50%	LOC_Os03g63260	Chr3	35741826 - 35748174	0.845	Sb10g002910	Chr10	2543672-2545732	0.927
Si034526m.g	Chr9	Bradi1g01970	Chr1	1333074-1335161	0.788	GRMZM2G399750	Chr5	1248474-1252595	0.859	LOC_Os03g62690	Chr3	35474093 - 35479956	0.81	Sb01g001570	Chr1	1417195-1419407	0.861
Si034527m.g	Chr9	Bradi2g15830	Chr2	14000893-14003991	0.897	GRMZM2G163359	Chr6	165728960-165731166	0.899	LOC_Os05g49740	Chr5	28534151-28536925	0.814	Sb09g029090	Chr9	57835869-57838004	0.884
Si034560m.g	Chr9	Bradi1g22060	Chr1	17724844-17726289	0.842	GRMZM2G035664	Chr1	240331762-240335083	0.554	LOC_Os10g28640	Chr10	14925735 - 14929778	0.851	Sobic.001G244700	Chr1	25519468..25523927	0.887
Si034581m.g	Chr9	Bradi1g64813	Chr1	64246763-64249927	0.603	GRMZM2G306482	Chr9	136825280-136827319	0.644	LOC_Os03g18940	Chr3	10606874 - 10612264	<50%	Sobic.001G399800	Chr1	61333453..61335261	0.627
Si034598m.g	Chr9	Bradi1g64170	Chr1	63373032-63375002	0.846	GRMZM2G020676	Chr9	134546641-134548689	0.872	LOC_Os03g19980	Chr3	11252327 - 11259529	0.842	Sb01g037150	Chr1	59692322-59693998	0.912
Si034599m.g	Chr9	Bradi1g74087	Chr1	71374030-71376246	0.606	GRMZM2G169280	Chr1	13585826-13587775	0.911	LOC_Os03g06910	Chr3	3502532-3504478	0.808	Sb01g046200	Chr1	69136767-69143202	0.625
Si034723m.g	Chr9	Bradi1g61740	Chr1	61084731-61087482	0.516	AC226368.2_FGT006	Chr3	162644839-162646443	0.532	LOC_Os03g24880	Chr3	14176267 - 14174526	0.565	Sb01g034600	Chr1	58022476-58024804	0.611
Si034731m.g	Chr9	Bradi1g15710	Chr1	12605734-12607659	0.794	GRMZM5G803556	Chr1	245277041-245280571	0.851	LOC_Os03g37260	Chr3	20650253 - 20653294	0.84	Sb01g016180	Chr1	15952582-15954799	0.833
Si034734m.g	Chr9	Bradi1g06650	Chr1	4562430-4564383	0.739	GRMZM2G131820	Chr2	148261813-148264566	0.753	LOC_Os03g56960	Chr3	32440882-32443979	0.711	Sobic.002G336800	Chr2	70418838..70420809	0.769
Si034740m.g	Chr9	Bradi1g03670	Chr1	2466241-2468076	0.797	GRMZM2G144071	Chr5	2307136-2309583	0.847	LOC_Os03g60690	Chr3	34496857 - 34493228	0.829	Sb01g003150	Chr1	2534073-2535896	0.863
Si034766m.g	Chr9	Bradi1g05610	Chr1	3801983-3804018	0.788	GRMZM2G099604	Chr5	4335522-4337752	0.808	LOC_Os03g58100	Chr3	33078794-33080823	0.782	Sb01g005310	Chr1	4405219-4407039	0.838
Si034813m.g	Chr9	Bradi1g09990	Chr1	7173754-7177132	0.821	GRMZM2G092198	Chr1	272101204-272103668	0.89	LOC_Os03g51840	Chr3	29730344 - 29732399	0.813	Sb01g009420	Chr1	8107317-8109104	0.878
Si034848m.g	Chr9	Bradi1g70330	Chr1	68716565-68720528	0.815	GRMZM2G107805	Chr1	25396169-25399041	0.852	LOC_Os03g11310	Chr3	5817877 - 5820748	0.798	Sb01g043190	Chr1	66386411-66390196	0.875
Si034870m.g	Chr9	Bradi3g29185	Chr3	31137148-31142299	0.648	GRMZM5G818978	Chr3	8603167-8604942	0.788	LOC_Os10g34310	Chr10	18300119 - 18297833	0.743	Sobic.003G038200	Chr3	3583109..3584437	0.494
Si034956m.g	Chr9	Bradi3g28747	Chr3	30184588-30188712	0.842	AC233892_FGT001	Chr3	189554838-189556019	0.884	LOC_Os10g33700	Chr10	17776920 - 17773192	0.827	Sb01g019340	Chr1	20777611-20781195	0.932
Si035003m.g	Chr9	Bradi1g63190	Chr1	62394324-62396357	0.77	GRMZM2G353195	Chr1	56160413-56162547	0.839	LOC_Os03g21780	Chr3	12444923-12447928	0.743	Sb01g036150	Chr1	59692322-59693998	0.855
Si035028m.g	Chr9	Bradi1g14760	Chr1	11692930-11695170	0.803	GRMZM2G111984	Chr6	148622433-148624889	0.846	LOC_Os10g21470	Chr10	10997385 - 10994692	0.804	Sobic.009G147600	Chr9	50480960..50487115	0.846
Si035086m.g	Chr9	Bradi1g73802	Chr1	71195363-71197120	0.789	GRMZM2G058133	Chr9	151661482-151663371	0.845	LOC_Os03g07234	Chr3	3701586 - 3700039	0.813	Sb01g045970	Chr1	68925203-68927320	0.871
Si035125m.g	Chr9	Bradi1g14160	Chr1	11066030-11067619	0.758	GRMZM2G423538	Chr1	253252914-253254530	0.89	LOC_Os03g43470	Chr3	24252399 - 24250816	0.831	Sb01g014070	Chr1	13264186-13265751	0.917
Si035127m.g	Chr9	Bradi3g26750	Chr3	27516796-27518541	0.873	GRMZM2G049888	Chr1	289340593-289343806	0.871	LOC_Os04g01990	Chr4	616346 - 613779	0.873	Sb01g004770	Chr1	3846987-3848600	0.9
Si035290m.g	Chr9	Bradi3g03280	Chr3	2118404-2128844	0.779	GRMZM2G029514	Chr1	134184862-134186482	0.779	LOC_Os10g21920	Chr10	11289218 - 11290756	0.731	Sb10g028420	Chr10	58255252-58258078	<50%
Si035349m.g	Chr9	Bradi3g30100	Chr3	32149111-32151719	0.697	GRMZM2G131817	Chr1	226514519-226516741	0.814	LOC_Os10g35750	Chr10	19108875 - 19111044	0.707	Sb01g017960	Chr1	18616204-18617989	0.802
Si035359m.g	Chr9	Bradi3g30090	Chr3	32091322-32096066	0.753	GRMZM2G135940	Chr5	24396495-24399001	0.781	LOC_Os07g40750	Chr7	24422332 - 24419883	0.763	Sb01g017970	Chr1	18618112-18625948	0.769
Si035534m.g	Chr9	Bradi3g01680	Chr3	1032180-1033899	0.767	GRMZM2G428579	Chr9	118298087-118300177	0.822	LOC_Os02g02590	Chr2	941308 - 938314	0.675	Sb01g029910	Chr1	51970923-51973804	0.827
Si035805m.g	Chr9	Bradi1g61520	Chr1	60886209-60887917	0.834	GRMZM2G020864	Chr4	185271661-185274868	0.858	LOC_Os03g25380	Chr3	14512480 - 14514592	0.853	Sb05g001460	Chr5	1526799-1528364	0.858
Si035856m.g	Chr9	Bradi1g09470	Chr1	6797692-6799229	0.776	GRMZM2G147900	Chr1	273759019-273760563	0.759	LOC_Os03g52620	Chr3	30179543 - 30181178	0.838	Sb01g008870	Chr1	7633129-7634681	0.783
Si035860m.g	Chr9	Bradi1g77240	Chr1	73606526-73607877	0.721	GRMZM2G167568	Chr1	4204277-4206621	0.783	LOC_Os03g02762	Chr3	1076131 - 1079382	0.771	Sb01g049260	Chr1	72246758-72248026	0.737
Si035918m.g	Chr9	Bradi1g74500	Chr1	71720325-71721793	0.844	GRMZM2G169747	Chr1	12247810-12249451	0.851	LOC_Os03g06370	Chr3	3186782 - 3190051	0.76	Sb01g046480	Chr1	69294652-69302395	0.863
Si037184m.g	Chr9	Bradi2g39487	Chr2	39536885-39538637	0.79	GRMZM6G163181	_	scaffold_20265-1071	0.782	LOC_Os05g01635	Chr5	378250 - 375945	0.798	Sb06g033530	Chr6	61474956-61476719	0.823
Si038542m.g	Chr9	Bradi3g29450	Chr3	31519774-31521861	0.857	GRMZM2G073017	Chr5	24984999-24987217	0.725	LOC_Os10g34720	Chr10	18540559 - 18542794	0.861	Sb01g018760	Chr1	19613825-19615519	0.706
Si038545m.g	Chr9	Bradi1g69800	Chr1	68242765-68244048	0.743	GRMZM5G892151	Chr5	5205807-5208368	0.524	LOC_Os03g11700	Chr3	6120196 - 6118855	0.731	Sb01g006260	Chr1	5272630-5275218	<50%
Si038646m.g	Chr9	Bradi1g72380	Chr1	70123490-70126459	0.566	GRMZM2G410623	Chr1	17671929-17679589	0.862	LOC_Os06g20870	Chr6	12058674 - 12054982	0.824	Sobic.001G479900	Chr1	67985665..67995763	0.899
Si038662m.g	Chr9	Bradi3g24690	Chr3	24348367-24350454	0.831	GRMZM2G094999	Chr5	35668129-35670100	0.853	LOC_Os10g26070	Chr10	13503816 - 13501851	0.778	Sb01g023020	Chr1	29910987-29912939	0.891
Si038671m.g	Chr9	Bradi1g01280	Chr1	853354-855406	0.8	GRMZM2G084176	Chr1	298902113-298904071	0.904	LOC_Os03g63510	Chr3	35882905 - 35877542	0.853	Sb01g000920	Chr1	876159-877616	0.904
Si038752m.g	Chr9	Bradi3g20530	Chr3	19550939-19552932	0.86	GRMZM2G333641	Chr1	110644724-110647283	0.894	LOC_Os03g44210	Chr3	24842043-24845659	0.831	Sb01g027350	Chr1	46958530-46961347	0.915
Si038777m.g	Chr9	Bradi1g77530	Chr1	74113993-74115496	0.814	GRMZM2G440537	Chr1	3397911-3402729	0.826	LOC_Os03g02430	Chr3	862777 - 861240	0.803	Sb01g049600	Chr1	72565216-72566798	0.86
Si038790m.g	Chr9	Bradi1g06766	Chr1	4620368-4622926	0.761	GRMZM5G892151	Chr5	5205807-5208368	0.883	LOC_Os03g56850	Chr3	32388963 - 32392220	0.823	Sb01g006260	Chr1	5272630-5275218	0.896
Si038792m.g	Chr9	Bradi3g32220	Chr3	34490468-34492497	0.746	GRMZM2G383854	Chr1	84445171-84447256	0.781	LOC_Os10g39460	Chr10	21061300 - 21058117	0.774	Sb01g030410	Chr1	52800148-52805391	0.818
Si038813m.g	Chr9	Bradi1g70637	Chr1	68865156-68866832	0.789	GRMZM2G464510	Chr1	21247867-21249590	0.819	LOC_Os03g11020	Chr3	5669923 - 5672004	0.899	Sb01g043390	Chr1	66445545-66449227	0.885
Si038916m.g	Chr9	Bradi4g38420	Chr4	43361269-43363036	0.65	GRMZM2G046888	Chr1	8937549-8940006	0.847	LOC_Os03g32620	Chr3	18677824-18682844	<50%	Sb01g047580	Chr1	69563143-69565285	0.77
Si038942m.g	Chr9	Bradi3g34495	Chr3	36934765-36938664)	0.742	GRMZM2G025157	Chr1	104820019-104821902	0.753	LOC_Os10g42760	Chr10	23069756-23071683	0.668	Sb01g027870	Chr1	48420374-48430285	0.835
Si039048m.g	Chr9	Bradi3g30330	Chr3	32476730-32478660	0.862	GRMZM2G056594	Chr1	225561511-225563481	0.91	LOC_Os10g36190	Chr10	19350161 - 19351951	0.786	Sb01g017690	Chr1	18247026-18248833	0.844
Si039087m.g	Chr9	Bradi1g09520	Chr1	6822614-6824095	0.77	GRMZM2G130699	Chr6	38063096-38065397	0.897	LOC_Os03g52475	Chr3	30116657 - 30115650	0.489	Sb09g001360	Chr9	1199603-1201156	0.877
Si039115m.g	Chr9	Bradi1g07090	Chr1	4954129-4956701	0.88	GRMZM2G471348	Chr1	282961761-282964815	0.897	LOC_Os03g56400	Chr3	32153382 - 32150804	0.87	Sb01g006560	Chr1	5533720-5536131	0.925
Si039136m.g	Chr9	Bradi3g27630	Chr3	28640590-28642059	0.707	GRMZM2G046919	Chr1	8940266-8941804	0.814	LOC_Os10g30590	Chr10	15918243-15923352	0.725	Sb01g047570	Chr1	70560684..70562177	0.844
Si039179m.g	Chr9	Bradi1g07850	Chr1	5562124-5564244	0.924	GRMZM2G389645	Chr1	279243792-279245498	0.908	LOC_Os03g55340	Chr3	31480148 - 31483288	0.92	Sb01g013990	Chr1	13152626-13154089	0.943
Si039288m.g	Chr9	Bradi2g25180	Chr2	23087085-23089372	<50%	GRMZM2G143858	Chr1	96131592-96133373	0.834	LOC_Os10g41740	Chr10	22467034 - 22468623	0.715	Sb01g028590	Chr1	49827289-49828878	0.802
Si039323m.g	Chr9	Bradi3g32282	Chr3	34665660-34668457	0.897	GRMZM2G304965	Chr10	3990349-3993118	0.88	LOC_Os10g40920	Chr10	21983939 - 21987321	0.889	Sb08g002505	Chr8	2568011-2570527	0.909
Si039389m.g	Chr9	Bradi3g20530	Chr3	19550939-19552932	0.909	GRMZM2G333641	Chr1	110644724-110647283	0.947	LOC_Os03g44210	Chr3	24842043-24845659	0.92	Sb01g027350	Chr1	47057769-47059112	0.947
Si039392m.g	Chr9	Bradi4g43547	Chr4	47223528-47226668	0.726	GRMZM2G353301	Chr4	187004041-187007234	0.628	LOC_Os11g04295	Chr11	1777855-1781348	0.721	Sb05g002210	Chr5	2375272-2377956	0.658
Si039399m.g	Chr9	Bradi2g38440	Chr2	38743590-38746058	0.555	GRMZM2G416201	Chr8	76687823-76690742	0.623	LOC_Os10g35240	Chr10	18833387-18836046	0.598	Sb05g002370	Chr5	2541958-2544231	0.603
Si039439m.g	Chr9	Bradi1g68870	Chr1	67338795-67340566	0.689	GRMZM2G098869	Chr9	144561742-144564212	0.901	LOC_Os03g13230	Chr3	7136651 - 7138900	0.825	Sb01g041740	Chr1	64944300-64946207	0.912
Si039489m.g	Chr9	Bradi2g58480	Chr2	56413567-56415908	0.702	GRMZM2G376918	Chr9	21688540-21693347	0.405	LOC_Os01g68524	Chr1	39819555 - 39811722	0.724	Sobic.003G399100	Chr6	43170212..43176055	0.786
Si039571m.g	Chr9	Bradi1g65120	Chr1	64210707-64213209	0.796	GRMZM2G041930	Chr3	167829289-167846529	0.876	LOC_Os03g18620	Chr3	10428927 - 10433732	0.844	Sb03g042630	Chr3	69993061-69999479	0.888
Si039582m.g	Chr9	Bradi3g28890	Chr3	30874763-30876023	0.785	GRMZM2G165963	Chr1	231018506-231021751	0.823	LOC_Os10g33874	Chr10	17980294 - 17985456	0.792	Sb01g019180	Chr1	20368466-20371528	0.823
Si039649m.g	Chr9	Bradi1g65990	Chr1	64876770-64878982	0.847	GRMZM2G041955	Chr1	43152507-43155427	0.872	LOC_Os03g17510	Chr3	9732973 - 9730414	0.904	Sb01g038860	Chr1	62294899-62297843	0.904
Si039650m.g	Chr9	Bradi1g01470	Chr1	965514-967584	0.628	GRMZM5G821637	Chr1	298766998-298771703	0.786	LOC_Os05g02210	Chr5	694389 - 696374	0.65	Sb01g000980	Chr1	917862-920051	0.749
Si039680m.g	Chr9	Bradi3g24690	Chr3	24348367-24350454	0.838	GRMZM2G094999	Chr5	35668129-35670100	0.856	LOC_Os10g26070	Chr10	13503816 - 13501851	0.777	Sb01g023020	Chr1	29910987-29912939	0.901
Si039699m.g	Chr9	Bradi1g73730	Chr1	71159581-71161095	0.779	GRMZM2G464818	Chr1	14779233-14780749	0.688	LOC_Os03g07330	Chr3	3724584 - 3726496	0.8	Sb01g045890	Chr1	68867939-68873112	0.899
Si039712m.g	Chr9	Bradi4g03700	Chr4	2952906-2955432	0.577	GRMZM2G077320	Chr1	197004618-197007092	0.525	LOC_Os12g38880	Chr12	23912105-23914774	0.546	Sb07g025280	Chr7	60367897-60369969	0.521
Si039802m.g	Chr9	Bradi1g72290	Chr1	70041439-70042863	0.817	GRMZM2G028852	Chr9	150236635-150240487	0.718	LOC_Os03g08680	Chr3	4476109 - 4472456	0.766	Sb01g044860	Chr1	67925786-67927438	0.804
Si039892m.g	Chr9	Bradi3g18572	Chr3	17082401-17084850	0.557	GRMZM2G416201	Chr8	76687823-76690742	0.812	LOC_Os10g35436	Chr10	18935690 - 18942573	0.712	Sb02g004530	Chr2	5187180-5189734	0.706
Si039898m.g	Chr9	Bradi2g13310	Chr2	11769717-11771778	0.8	GRMZM2G033884	Chr7	134135565-134138305	0.829	LOC_Os01g29430	Chr1	16495357 - 16503329	0.787	Sb02g028755	Chr2	63903501-63905465	<50%
Si039925m.g	Chr9	Bradi1g14976	Chr1	11956007-11960685	0.807	GRMZM2G393935	Chr1	249124496-249128631	0.92	LOC_Os03g40690	Chr3	22624156 - 22628484	0.848	Sb01g015050	Chr1	14489534-14492806	<50%
Si039943m.g	Chr9	Bradi1g68478	Chr1	67324678-67326642	0.82	AC155390.2_FGT002	Chr1	300523677-300525797	0.879	LOC_Os03g13830	Chr3	7499362 - 7496050	0.759	Sobic.001G440300	Chr1	64636178..64640707	0.876
Si040060m.g	Chr9	Bradi1g69810	Chr1	68247718-68249342	0.394	GRMZM2G163043	Chr1	27071230-27072935	0.515	LOC_Os03g11690	Chr3	6115338 - 6118732	<50%	Sb06g015370	Chr6	42681286-42683103	0.534
Si040151m.g	Chr9	Bradi3g37252	Chr3	39659756-39666082	0.881	GRMZM2G430710	Chr1	106067568-106071501	0.921	LOC_Os11g45410	Chr11	27497702 - 27492479	0.905	Sb01g027765	Chr1	48218134-48222715	0.916
Si040217m.g	Chr9	Bradi1g08840	Chr1	6204158-6205907	0.804	GRMZM2G078416	Chr1	275735516-275741414	0.82	LOC_Os02g38950	Chr2	23538347 - 23540253	<50%	Sobic.001G092300	Chr1	7121282..7126105	0.813
Si040248m.g	Chr9	Bradi1g73810	Chr1	71201913-71206269	0.677	GRMZM2G362942	Chr1	14485595-14489176	0.768	LOC_Os03g07220	Chr3	3690005-3694437	0.769	Sobic.001G491700	Chr1	68931760..68936427	0.89
Si040273m.g	Chr9	Bradi1g66810	Chr1	65585142-65586542	0.812	GRMZM5G836424	Chr1	39742936-39744339	0.865	LOC_Os03g16450	Chr3	9074313-9076863	0.793	Sb01g039790	Chr1	63187427-63188836	0.843
Si040278m.g	Chr9	Bradi1g00491	Chr1	412232-414060	0.671	AC177899.2_FGT009	Chr8	162767679-162769145	0.858	LOC_Os03g64370	Chr3	36384991 - 36386913	0.672	Sb01g000260	Chr1	110179-112514	0.864
Si040279m.g	Chr9	Bradi1g02230	Chr1	1511526-1514488	0.828	GRMZM2G060536	Chr3	147043139-147046048	0.613	LOC_Os03g62400	Chr3	35349027 - 35345170	0.799	Sb07g025050	Chr7	60043046-60046033	0.903
Si040284m.g	Chr9	Bradi1g09080	Chr1	6452536-6454824	0.813	GRMZM2G149681	Chr1	275113936-275116025	0.881	LOC_Os03g53170	Chr3	30502405 - 30507088	0.852	Sb01g008465	Chr1	7300559-7302400	0.871
Si040465m.g	Chr9	Bradi1g49220	Chr1	47958052-47960142	0.689	GRMZM2G431850	Chr8	76606724-76609901	0.656	LOC_Os10g35790	Chr10	19143586 - 19142222	<50%	Sb02g005000	Chr2	5743105-5744703	0.672
Si040503m.g	Chr9	Bradi3g29240	Chr3	31132544-31134177	0.845	GRMZM2G380665	Chr1	229958961-229960635	0.95	LOC_Os10g34370	Chr10	18320451 - 18318955	0.881	Sb01g018940	Chr1	19886314-19889252	0.936
Si040868m.g	_	Bradi5g13440	Chr5	16996540-16997424	0.787	GRMZM2G119383	Chr10	139565267-139566386	0.772	LOC_Os06g20354	Chr6	11693031 - 11695278	0.706	Sb06g027100	Chr6	56076763-56077578	0.835
