# Supplementary material for: Genome-wide investigation and expression analyses of the pentatricopeptide repeat protein gene family in foxtail millet
Source: BMC Genomics. 2016 Oct 28;17:840. doi: 10.1186/s12864-016-3184-2 (PMC5084403; doi:10.1186/s12864-016-3184-2)
Supplement: Additional file 8: Table S7. — The Ka/Ks ratios and the estimated divergence times for orthologous SiPPR proteins between foxtail millet and moss. (XLSX 29 kb) [file 12864_2016_3184_MOESM8_ESM.xlsx]

## Sheet: Sheet1
Table S7. The dN/dS ratios and the estimated divergence times for orthologous SiPPR proteins between foxtail millet and moss.
Phytozome ID	Location on foxtail millet genome			Location on moss genome				e-value	dS	dN	dN/dS	Mya
	Chr.	Start	End	Phytozome ID	Chr.	Start	End
Si016590m.g	1	22107709	22110780	Phpat.004G050600	4	9910451	9913974	1.2e-70	48.1234	0.7729	0.0161	3701.8
Si017469m.g	1	23855469	23861450	Phpat.004G050600	4	47314861	47322637	96.4	48.4637	0.9131	0.0188	3727.98
Si000252m.g	5	30483839	30486638	Phpat.011G029100	11	4866882	4869882	0	51.1324	0.6286	0.0123	3933.26
Si000316m.g	5	19714369	19716978	Phpat.027G024000	27	3162715	3165898	1.7e-178	48.8034	0.606	0.0124	3754.11
Si000325m.g	5	47128378	47130905	Phpat.027G024000	27	3162715	3165898	0	13.2553	0.6143	0.0463	1019.64
Si000377m.g	5	46754222	46756681	Phpat.002G053000	2	8187919	8191066	5.1e-169	9.8552	0.6667	0.0676	758.092
Si000565m.g	5	38713970	38716978	Phpat.004G050600	4	9910451	9913974	4.6e-105	47.8768	0.7525	0.0157	3682.83
Si001526m.g	5	38848725	38848725	Phpat.004G050600	4	9910451	9913974	1.4e-22	47.2029	1.1018	0.0233	3630.99
Si001716m.g	5	4405325	4408308	Phpat.002G111900	2	18603697	18606616	5.8e-28	46.1655	0.9179	0.0199	3551.19
Si003790m.g	5	47242452	47244805	Phpat.004G050600	4	9910451	9913974	4.7e-70	46.7646	0.9423	0.0202	3597.28
Si004230m.g	5	4094435	4097284	Phpat.002G053000	2	8187919	8191066	0	36.1393	0.6469	0.0179	2779.95
Si004766m.g	5	38853949	38855376	Phpat.004G050600	4	9910451	9913974	4.3e-25	48.7483	1.0824	0.0222	3749.87
Si005165m.g	5	12535592	12537370	Phpat.004G050600	4	9910451	9913974	2e-58	47.2948	0.856	0.0181	3638.06
Si005166m.g	5	5363770	5366064	Phpat.004G050600	4	9910451	9913974	1.2e-76	3.7075	0.7884	0.2127	285.192
Si005891m.g	4	3467239	3469605	Phpat.004G062200	4	11447056	11449845	6.5e-166	10.9654	0.5964	0.0544	843.492
Si005933m.g	4	537041	539254	Phpat.027G024000	27	3162715	3165898	0	48.7797	0.5591	0.0115	3752.28
Si007926m.g	4	8791450	8793255	Phpat.027G024000	27	3162715	3165898	2.1e-126	36.0347	0.5732	0.0159	2771.9
Si009450m.g	7	15690397	15692828	Phpat.004G050600	4	9910451	9913974	7.1e-81	52.8601	0.73	0.0138	4066.16
Si009592m.g	7	35633431	35635386	Phpat.002G053000	2	8187919	8191066	7.6e-154	7.6101	0.5944	0.0781	585.392
Si011688m.g	7	22462397	22465258	Phpat.027G024000	27	3162715	3165898	0	49.7992	0.632	0.0127	3830.71
Si034189m.g	9	14623370	14626112	Phpat.004G050600	4	9910451	9913974	1.1e-86	46.7268	0.9089	0.0195	3594.37
Si034392m.g	9	47137893	47140142	Phpat.014G061900	14	10219364	10223153	0	21.304	0.5919	0.0278	1638.77
Si034471m.g	9	48021358	48023478	Phpat.004G062200	4	11447056	11449845	7.5e-157	48.5469	0.6078	0.0125	3734.38
Si038542m.g	9	15458660	15460753	Phpat.004G062200	4	11447056	11449845	3.5e-171	48.1034	0.573	0.0119	3700.26
Si038662m.g	9	20681866	20683803	Phpat.017G091000	17	15161771	15164816	1e-117	47.4664	0.7329	0.0154	3651.26
Si038752m.g	9	34987589	34989349	Phpat.027G024000	27	3162715	3165898	1.7e-104	14.3244	0.7053	0.0492	1101.88
Si027756m.g	8	31079172	31081289	Phpat.004G050600	4	9910451	9913974	1.8e-92	49.1776	0.8691	0.0177	3782.89
Si039892m.g	9	14652507	14654795	Phpat.004G050600	4	9910451	9913974	7.3e-70	47.816	0.7609	0.0115	3678.15
Mean									37.5287	0.73395	0.0323692	2947.93
