# Supplementary material for: Genome-wide investigation and expression analyses of the pentatricopeptide repeat protein gene family in foxtail millet
Source: BMC Genomics. 2016 Oct 28;17:840. doi: 10.1186/s12864-016-3184-2 (PMC5084403; doi:10.1186/s12864-016-3184-2)
Supplement: Additional file 9: Table S8. — The Ka/Ks ratios and the estimated divergence times for orthologous SiPPR proteins between foxtail millet and Selaginella. (XLSX 38 kb) [file 12864_2016_3184_MOESM9_ESM.xlsx]

## Sheet: Sheet1
Table S8. The dN/dS ratios and the estimated divergence times for orthologous SiPPR proteins between foxtail millet and Selaginella
Phytozome ID	Location on foxtail millet genome			Location on Selaginella genome				e-value	dS	dN	dN/dS	Mya
	Chr.	Start	End	Phytozome ID	Chr.	Start	End
Si016590m.g	1	22107709	22110780	236212	scaffold_115	367933	369855	3.6e-96	57.336	0.6635	0.0116	4410.46
Si034130m.g	9	48928469	48932088	74842	scaffold_0	2445121	2447832	0	47.6146	0.6541	0.0137	3662.66
Si000252m.g	5	30483839	30486638	81196	scaffold_4	3490502	3493309	1.7e-175	17.7525	0.5985	0.0337	1365.58
Si000316m.g	5	19714369	19716978	81196	scaffold_4	3490502	3493309	2.3e-172	13.7992	0.623	0.0451	1061.48
Si000325m.g	5	47128378	47130905	74842	scaffold_0	2445121	2447832	6.1e-144	48.01	0.7182	0.015	3693.08
Si000377m.g	5	46754222	46756681	81196	scaffold_4	3490502	3493309	2.2e-150	50.3552	0.6733	0.0134	3873.48
Si000565m.g	5	38713970	38716978	123660	scaffold_72	535585	539785	4.2e-134	55.1247	0.682	0.0124	4240.36
Si001526m.g	5	38848725	38848725	424099	scaffold_65	371164	378165	1.1e-26	53.1515	1.02	0.0192	4088.58
Si001716m.g	5	4405325	4408308	94312	scaffold_15	2220078	2221688	1.3e-34	19.7787	1.0281	0.052	1521.44
Si003790m.g	5	47242452	47244805	96626	scaffold_18	2053392	2055659	1.1e-90	47.2265	0.9162	0.0194	3632.81
Si004230m.g	5	4094435	4097284	80662	scaffold_3	3710250	3712595	9.6e-156	29.2422	0.6927	0.0237	2249.4
Si004766m.g	5	38853949	38855376	96626	scaffold_18	2053392	2055659	3e-31	52.9746	1.0707	0.0202	4074.97
Si005165m.g	5	12535592	12537370	107734	scaffold_35	1100586	1102088	7.3e-72	49.506	0.9122	0.0184	3808.15
Si005166m.g	5	5363770	5366064	96626	scaffold_18	2053392	2055659	7.2e-98	50.2487	0.7231	0.0144	3865.28
Si005891m.g	4	3467239	3469605	81196	scaffold_4	3490502	3493309	4.4e-146	5.8615	0.6787	0.1158	450.885
Si005933m.g	4	537041	539254	108652	scaffold_37	788311	790671	1.3e-171	11.4392	0.5801	0.0507	879.938
Si007926m.g	4	8791450	8793255	109283	scaffold_38	55779	57095	4.4e-122	12.7709	0.4723	0.037	982.377
Si009450m.g	7	15690397	15692828	236212	scaffold_115	367933	369855	7.8e-91	52.8617	0.7299	0.0138	4066.28
Si009592m.g	7	35633431	35635386	82072	scaffold_4	3278208	3280595	1.1e-136	40.7641	0.6028	0.0148	3135.7
Si011688m.g	7	22462397	22465258	93321	scaffold_14	917555	920365	5.4e-163	51.0277	0.7245	0.0142	3925.21
Si034189m.g	9	14623370	14626112	121399	scaffold_65	896905	898884	1.8e-106	54.1006	0.7138	0.0132	4161.58
Si034392m.g	9	47137893	47140142	108652	scaffold_37	788311	790671	2.1e-162	11.253	0.5946	0.0528	865.615
Si034471m.g	9	48021358	48023478	107192	scaffold_34	702671	724899	1.4e-171	50.3829	0.519	0.0103	3875.61
Si038542m.g	9	15458660	15460753	93321	scaffold_14	917555	920365	8.4e-150	24.4508	0.6326	0.0259	1880.83
Si038662m.g	9	20681866	20683803	90123	scaffold_11	541497	544145	7.7e-106	17.3671	0.7818	0.045	1335.93
Si038752m.g	9	34987589	34989349	130453	scaffold_101	499437	502262	2.4e-87	50.7269	0.8633	0.017	3902.07
Si027756m.g	8	31079172	31081289	99426	scaffold_22	1093433	1095586	8.9e-100	49.6236	0.7475	0.0151	3817.2
Si039892m.g	9	14652507	14654795	123660	scaffold_72	535585	539785	1e-78	51.9484	0.7423	0.0143	3996.03
Mean									38.4535	0.7271	0.0268607	2957.96
