# Supplementary material for: Genome-wide investigation and expression analyses of the pentatricopeptide repeat protein gene family in foxtail millet
Source: BMC Genomics. 2016 Oct 28;17:840. doi: 10.1186/s12864-016-3184-2 (PMC5084403; doi:10.1186/s12864-016-3184-2)
Supplement: Additional file 10: Table S9. — The Ka/Ks ratios and the estimated divergence times for orthologous SiPPR proteins between foxtail millet and Arabidopsis. (XLSX 36 kb) [file 12864_2016_3184_MOESM10_ESM.xlsx]

## Sheet: Sheet1
Table S9. The dN/dS ratios and the estimated divergence times for orthologous SiPPR proteins between foxtail millet and Arabidopsis.
Phytozome ID	Location on foxtail millet genome			Location on Arabidopsis genome				e-value	dS	dN	dN/dS	Mya
	Chr.	Start	End	Gene ID	Chr.	Start	End
Si016590m.g	1	22107709	22110780	AT1G09900	1	3218133	3219929	6.4e-91	49.3949	0.7436	0.0151	3799.61
Si017469m.g	1	23855469	23861450	AT2G17670	2	7674351	7676157	96.4	50.4843	0.6013	0.0119	3883.41
Si000252m.g	5	30483839	30486638	AT5G16860	5	5543834	5546386	0	8.6409	0.3467	0.0401	664.685
Si000316m.g	5	19714369	19716978	AT5G13230	5	4222514	4224982	9.2e-179	40.4491	0.4286	0.0106	3111.47
Si000325m.g	5	47128378	47130905	AT4G39530	4	18374736	18377240	0	8.2066	0.4374	0.0533	631.277
Si000377m.g	5	46754222	46756681	AT3G13880	3	4572180	4574490	0	7.4328	0.5019	0.0675	571.754
Si000565m.g	5	38713970	38716978	AT1G09900	1	3218133	3219929	8.9e-131	48.249	0.6141	0.0127	3711.46
Si001526m.g	5	38848725	38848725	AT3G13160	3	4229971	4231286	6.8e-59	50.8626	0.6553	0.0129	3912.51
Si001716m.g	5	4405325	4408308	AT4G01400	4	575843	577276	1.7e-70	47.7116	0.6226	0.013	3670.12
Si003790m.g	5	47242452	47244805	AT1G52620	1	19603811	19606287	4.6e-162	10.9459	0.563	0.0514	841.992
Si004230m.g	5	4094435	4097284	AT3G63370	3	23402076	23405991	0	30.9848	0.5168	0.0167	2383.45
Si004766m.g	5	38853949	38855376	AT1G55890	1	20901346	20902800	1e-65	3.3078	0.7086	0.2142	254.446
Si005165m.g	5	12535592	12537370	AT2G15630	2	6814521	6816404	3.1e-62	13.1834	0.8569	0.065	1014.11
Si005166m.g	5	5363770	5366064	AT1G62670	1	23204773	23206665	3.4e-86	50.1234	0.7449	0.0149	3855.65
Si005891m.g	4	3467239	3469605	AT4G30700	4	14962493	14965015	0	10.0957	0.4172	0.0413	776.592
Si005933m.g	4	537041	539254	AT1G11290	1	3791454	3793883	0	6.9934	0.3432	0.0491	537.954
Si007926m.g	4	8791450	8793255	AT4G37380	4	17572040	17573938	1e-134	18.8374	0.5911	0.0314	1449.03
Si009450m.g	7	15690397	15692828	AT1G62590	1	23176930	23179248	7.1e-93	4.0378	0.8725	0.2161	310.6
Si009592m.g	7	35633431	35635386	AT3G08820	3	2677118	2679179	0	4.6448	0.4411	0.095	357.292
Si011688m.g	7	22462397	22465258	AT3G63370	3	23402076	23405991	0	13.5315	0.5101	0.0377	1040.88
Si034189m.g	9	14623370	14626112	AT1G63130	1	23412730	23415149	5e-98	47.8492	0.7311	0.0153	3680.71
Si034392m.g	9	47137893	47140142	AT1G68930	1	25918314	25920545	0	7.7002	0.3377	0.0439	592.323
Si034471m.g	9	48021358	48023478	AT1G56690	1	21253817	21255931	0	50.8171	0.3327	0.0065	3909.01
Si038542m.g	9	15458660	15460753	AT1G68930	1	25918314	25920545	2.1e-165	50.4304	0.6136	0.0122	3879.26
Si038662m.g	9	20681866	20683803	AT2G22410	2	9509017	9511231	0	10.4428	0.4112	0.0394	803.292
Si038752m.g	9	34987589	34989349	AT4G18520	4	10215120	10217204	0	53.2248	0.4509	0.0085	4094.22
Si027756m.g	8	31079172	31081289	AT1G62670	1	23204773	23206665	2.7e-95	12.5188	0.8317	0.0664	96.2985
Si039892m.g	9	14652507	14654795	AT1G63400	1	23507320	23509053	6.6e-72	49.5537	0.79	0.0159	3811.82
Mean									26.8747	0.555404	0.0460192	2058.76
