# Supplementary material for: Genome-wide investigation and expression analyses of the pentatricopeptide repeat protein gene family in foxtail millet
Source: BMC Genomics. 2016 Oct 28;17:840. doi: 10.1186/s12864-016-3184-2 (PMC5084403; doi:10.1186/s12864-016-3184-2)
Supplement: Additional file 11: Table S10. — The Ka/Ks ratios and the estimated divergence times for orthologous SiPPR proteins between foxtail millet and rice. (XLSX 38 kb) [file 12864_2016_3184_MOESM11_ESM.xlsx]

## Sheet: Sheet1
Table S10. The dN/dS ratios and the estimated divergence times for orthologous SiPPR proteins between foxtail millet and rice.
Phytozome ID	Location on foxtail millet genome			Location on rice genome				e-value	dS	dN	dN/dS	Mya
	Chr.	Start	End	Phytozome ID	Chr.	Start	End
Si016590m.g	1	22107709	22110780	LOC_Os02g27070	2	15916061	15919906	0	0.6326	0.136	0.2149	48.6615
Si000252m.g	5	30483839	30486638	LOC_Os04g14130	4	7893497	7900495	0	0.5212	0.099	0.1899	40.0923
Si000316m.g	5	19714369	19716978	LOC_Os03g32620	3	18677824	18682844	5.5e-179	0.6349	0.1294	0.2039	48.8385
Si000325m.g	5	47128378	47130905	LOC_Os08g25280	8	15354219	15357294	0	0.5459	0.1399	0.2563	41.9923
Si000377m.g	5	46754222	46756681	LOC_Os01g72930	1	42297255	42300253	0	0.5441	0.1172	0.2154	41.8538
Si034130m.g	9	48928469	48932088	LOC_Os12g36620	12	22419758	22427185	0	0.686	0.1304	0.1901	52.7692
Si000565m.g	5	38713970	38716978	LOC_Os01g57410	1	33182589	33186170	0	0.6415	0.0831	0.1295	49.3462
Si001526m.g	5	38848725	38848725	LOC_Os01g57630	1	33318039	33321196	6.1e-144	0.6387	0.2715	0.4251	49.1308
Si001716m.g	5	4405325	4408308	LOC_Os09g36230	9	20894912	20896719	6e-145	0.7428	0.1231	0.1658	57.1385
Si003790m.g	5	47242452	47244805	LOC_Os12g04110	12	1719707	1726259	0	0.6196	0.1783	0.2877	47.6615
Si004230m.g	5	4094435	4097284	LOC_Os04g39410	4	23457977	23461347	0	0.6463	0.1296	0.2005	49.7154
Si004766m.g	5	38853949	38855376	LOC_Os01g57630	1	33318039	33321196	7.2e-159	0.7594	0.28	0.3687	58.4154
Si005165m.g	5	12535592	12537370	LOC_Os07g42354	7	25333309	25338730	0	0.5441	0.1667	0.3063	41.8538
Si005166m.g	5	5363770	5366064	LOC_Os10g35240	10	18833387	18836046	0	0.9855	0.3654	0.3708	75.8077
Si005891m.g	4	3467239	3469605	LOC_Os06g08660	6	4315693	4319249	0	0.606	0.0984	0.1624	46.6154
Si005933m.g	4	537041	539254	LOC_Os06g02200	6	676126	678878	0	0.5264	0.0772	0.1467	40.4923
Si012426m.g	7	35255292	35257908	LOC_Os10g35240	10	18833387	18836046	0	0.8348	0.2958	0.3543	64.2154
Si009450m.g	7	15690397	15692828	LOC_Os04g28234	4	16684906	16688496	0	0.9003	0.4105	0.456	69.2538
Si009592m.g	7	35633431	35635386	LOC_Os11g01836	11	445332	447925	0	0.655	0.0932	0.1423	50.3846
Si011688m.g	7	22462397	22465258	LOC_Os04g39410	4	23457977	23461347	0	0.6421	0.1268	0.1975	49.3923
Si034189m.g	9	14623370	14626112	LOC_Os10g35436	10	18935690	18942573	0	0.8323	0.3029	0.364	64.0231
Si034392m.g	9	47137893	47140142	LOC_Os02g01610	2	350791	354294	0	0.6441	0.091	0.1412	49.5462
Si034471m.g	9	48021358	48023478	LOC_Os03g20190	3	11412715	11415488	0	0.528	0.0559	0.1059	40.6154
Si038542m.g	9	15458660	15460753	LOC_Os03g20190	3	11412715	11415488	0	0.528	0.0559	0.1059	40.6154
Si038662m.g	9	20681866	20683803	LOC_Os10g26070	10	13501851	13503816	0	0.6048	0.1228	0.2031	46.5231
Si038752m.g	9	34987589	34989349	LOC_Os03g44210	3	24842043	24845659	0	0.6704	0.1562	0.233	51.5692
Si034189m.g	9	14623370	14626112	LOC_Os10g35436	10	18935690	18942573	0	0.8323	0.3029	0.364	64.0231
Si039892m.g	9	14652507	14654795	LOC_Os10g35436	10	18935690	18942573	3.1e-180	0.9558	0.3051	0.3192	73.5231
Mean									0.662372	0.164236	0.235784	51.931
