# Supplementary material for: Genome-wide investigation and expression analyses of the pentatricopeptide repeat protein gene family in foxtail millet
Source: BMC Genomics. 2016 Oct 28;17:840. doi: 10.1186/s12864-016-3184-2 (PMC5084403; doi:10.1186/s12864-016-3184-2)
Supplement: Additional file 12: Table S11. — The Ka/Ks ratios and the estimated divergence times for orthologous SiPPR proteins between foxtail millet and maize. (XLSX 34 kb) [file 12864_2016_3184_MOESM12_ESM.xlsx]

## Sheet: Sheet1
Table S11. The dN/dS ratios and the estimated divergence times for orthologous SiPPR proteins between foxtail millet and maize.
Phytozome ID	Location on foxtail millet genome			Location on maize genome				e-value	dS	dN	dN/dS	Mya
	Chr.	Start	End	Phytozome ID	Chr.	Start	End
Si016590m.g	1	22107709	22110780	GRMZM2G038882	5	159202868	159205906	0	0.4407	0.092	0.2088	33.9
Si027760m.g	8	29882484	29884928	GRMZM2G124602	2	228630233	228633247	0	0.4071	0.2003	0.4921	31.3154
Si000252m.g	5	30483839	30486638	GRMZM2G123014	10	142804446	142807994	0	0.2642	0.0548	0.2073	20.3231
Si000316m.g	5	19714369	19716978	GRMZM2G060337	6	114554949	114557611	0	0.282	0.0807	0.2863	21.6923
Si034130m.g	9	48928469	48932088	GRMZM2G153275	2	57887088	57890190	0	0.3496	0.073	0.2088	26.8923
Si020204m.g	1	29526724	29529375	GRMZM2G163396	4	129644287	129647508	0	0.33	0.0662	0.2006	25.3846
Si000565m.g	5	38713970	38716978	GRMZM2G404043	8	171449535	171452018	0	0.313	0.037	0.1182	24.0769
Si001526m.g	5	38848725	38848725	GRMZM2G139141	8	171367339	171369045	7.3e-180	0.3862	0.1692	0.4381	29.7077
Si001716m.g	5	4405325	4408308	GRMZM2G100058	7	143212330	143213739	3.2e-172	0.3583	0.0763	0.213	27.5615
Si003790m.g	5	47242452	47244805	GRMZM2G353301	4	187004245	187007234	0	0.5028	0.1706	0.3393	38.6769
Si004230m.g	5	4094435	4097284	AC203841.3	10	124203421	124206246	0	0.3528	0.0972	0.2756	27.1385
Si004766m.g	5	38853949	38855376	GRMZM2G139141	8	171367339	171369045	0	0.3569	0.183	0.5128	27.4538
Si005165m.g	5	12535592	12537370	GRMZM2G358381	2	211821634	211835820	1.7e-175	0.5869	0.2183	0.372	45.1462
Si005166m.g	5	5363770	5366064	GRMZM2G431850	8	76606724	76609901	0	1.073	0.3865	0.3602	82.5385
Si005891m.g	4	3467239	3469605	AC215198.3	9	12723540	12725903	0	0.3924	0.0419	0.1068	30.1846
Si005933m.g	4	537041	539254	GRMZM2G103078	6	57755681	57758262	0	0.3577	0.0538	0.1503	27.5154
Si007926m.g	4	8791450	8793255	GRMZM2G171994	9	153759002	153761126	0	0.6837	0.057	0.0833	52.5923
Si009450m.g	7	15690397	15692828	GRMZM2G416498	2	228547440	228551030	0	0.7571	0.2578	0.3406	58.2385
Si009592m.g	7	35633431	35635386	GRMZM5G811022	6	100253728	100255656	0	0.5009	0.0776	0.155	38.5308
Si011688m.g	7	22462397	22465258	AC203841.3	10	124203421	124206246	0	0.3036	0.085	0.28	23.3538
Si034189m.g	9	14623370	14626112	GRMZM2G431850	8	76606724	76609901	0	1.0295	0.3624	0.352	79.1923
Si034392m.g	9	47137893	47140142	GRMZM2G053396	5	206622977	206625653	0	0.36	0.0646	0.1795	27.6923
Si034471m.g	9	48021358	48023478	GRMZM2G476593	1	51748801	51752848	0	0.3469	0.0799	0.2304	26.6846
Si038542m.g	9	15458660	15460753	GRMZM2G073017	5	24984999	24987217	0	0.2633	0.0775	0.2943	20.2538
Si038662m.g	9	20681866	20683803	GRMZM2G094999	5	35668129	35670100	0	0.5078	0.0856	0.1686	39.0615
Si038752m.g	9	34987589	34989349	GRMZM2G333641	1	110644724	110647037	0	0.268	0.0828	0.3088	20.6154
Si027756m.g	8	31079172	31081289	GRMZM2G416498	2	228547440	228551030	0	0.4151	0.1989	0.479	31.9308
Si039892m.g	9	14652507	14654795	GRMZM2G416201	8	76687823	76690742	0	0.4045	0.1945	0.4808	31.1154
Mean									0.451777	0.128158	0.274677	34.5989
