# Supplementary material for: Genome-wide investigation and expression analyses of the pentatricopeptide repeat protein gene family in foxtail millet
Source: BMC Genomics. 2016 Oct 28;17:840. doi: 10.1186/s12864-016-3184-2 (PMC5084403; doi:10.1186/s12864-016-3184-2)
Supplement: Additional file 15: Table S13. — RNA-seq analysis of PPR gene expression under drought stress treatment (20 % PEG 6000) in foxtail millet. (XLSX 15 kb) [file 12864_2016_3184_MOESM15_ESM.xlsx]

## Sheet: Sheet1
Table S13. RNA-seq analysis of PPR gene expression under drought stress treatment (20% PEG 6000) in foxtail millet.
geneID	SMART/PfamA Domain/Class	geneLength	Col-Expression	Dtreatment-Expression	Col-RPKM	Dtreatment-RPKM	log2 Ratio(Dtreatment/Col)	Up-Down-Regulation(Dtreatment/Col)	P-value	FDR
Si015629m	DYW	2235	1369	3031	27.6593	58.89	1.09026	Up	3.48382e-128	8.82621e-127
Si009504m	PLS	2477	1316	4578	23.9908	80.257	1.74214	Up	0	0
Si013441m	P	1938	367	902	8.5512	20.2109	1.24093	Up	4.79504e-48	5.18932e-47
Si029147m	P	2417	415	967	7.7533	17.3733	1.16399	Up	1.32237e-46	1.40084e-45
Si034277m	PLS	2694	274	631	4.5927	10.171	1.14705	Up	2.58268e-30	1.96521e-29
Si016833m	P	1893	169	453	4.03135	10.3916	1.36607	Up	1.10535e-28	8.09055e-28
Si034185m	P	3354	288	708	3.87743	9.16649	1.24127	Up	4.3039e-38	3.83133e-37
Si028351m	E	1554	130	486	3.77752	13.5806	1.84603	Up	1.76844e-46	1.87158e-45
Si029528m	P	1542	123	301	3.60193	8.47647	1.23469	Up	5.73068e-17	2.9572e-16
Si005691m	P	5248	403	945	3.46758	7.81935	1.17312	Up	3.92126e-46	4.13013e-45
Si000626m	P	2207	142	335	2.90537	6.59137	1.18186	Up	1.43461e-17	7.57203e-17
Si038752m	P	1761	106	309	2.71808	7.6196	1.48713	Up	1.40821e-22	8.72204e-22
Si028944m	P	3038	176	388	2.61601	5.54596	1.08407	Up	1.04453e-17	5.53702e-17
Si034377m	E	2268	124	285	2.46884	5.45676	1.14421	Up	1.75635e-14	8.21221e-14
Si020193m	PLS	2598	136	304	2.36382	5.08121	1.10405	Up	1.41207e-14	6.62119e-14
Si007926m	DYW	1797	78	169	1.96002	4.08387	1.05906	Up	3.02014e-08	1.0327e-07
Si005765m	P	3399	144	316	1.91305	4.03709	1.07744	Up	1.44185e-14	6.7589e-14
Si000925m	P	1632	69	198	1.90917	5.26839	1.46442	Up	1.07239e-14	5.05568e-14
Si009278m	P	3127	115	346	1.66068	4.80486	1.53273	Up	3.63618e-26	2.49056e-25
Si008179m	E	1479	52	187	1.58763	5.49043	1.79004	Up	4.03136e-18	2.16512e-17
Si021191m	DYW	2598	89	208	1.54691	3.47662	1.16829	Up	2.8153e-11	1.14306e-10
Si000333m	P	2823	95	227	1.51959	3.49179	1.20028	Up	1.20024e-12	5.18724e-12
Si013244m	DYW	2589	87	193	1.51741	3.23712	1.0931	Up	1.22589e-09	4.54477e-09
Si006246m	E	1989	65	237	1.47568	5.17424	1.80996	Up	6.83204e-23	4.26835e-22
Si020380m	P	316	10	23	1.42899	3.16063	1.14522	Up	0.0324428	0.0577145
Si027584m	P	885	22	58	1.12252	2.84589	1.34214	Up	9.8884e-05	0.000253749
Si019566m	P	2397	55	120	1.03612	2.17393	1.06912	Up	2.6113e-06	7.72294e-06
Si015005m	P	1089	22	68	0.912241	2.71153	1.57162	Up	2.05166e-06	6.11705e-06
Si004577m	E	1842	34	113	0.833497	2.66392	1.6763	Up	1.27081e-10	4.96698e-10
Si020239m	P	1560	28	66	0.810491	1.83718	1.18063	Up	0.000168524	0.000420891
Si021258m	P	2391	32	76	0.604346	1.38028	1.19151	Up	4.69404e-05	0.000124394
Si020207m	P	1905	22	46	0.521486	1.04857	1.00772	Up	0.0058719	0.011986
Si008699m	P	1278	14	31	0.494666	1.05333	1.09043	Up	0.016395	0.0309303
Si009423m	P	2319	20	43	0.389443	0.805194	1.04792	Up	0.00598998	0.0121961
Si013265m	P	2727	23	48	0.380853	0.764344	1.00499	Up	0.00496962	0.0102787
Si021396m	P	2174	16	72	0.332334	1.43816	2.11351	Up	2.19152e-09	8.00973e-09
Si009532m	E	2112	13	29	0.277949	0.596262	1.10113	Up	0.0194281	0.0359769
Si024948m	E	1650	10	24	0.273672	0.631626	1.20662	Up	0.0226668	0.0416084
Si013553m	E	2033	11	45	0.244326	0.961187	1.97601	Up	6.5681e-06	1.88029e-05
Si039925m	P	3060	13	74	0.191839	1.05013	2.4526	Up	3.10658e-11	1.257e-10
Si011688m	DYW	2862	10	64	0.157778	0.971054	2.62166	Up	1.49936e-10	5.83267e-10
Si000860m	P	1689	387	134	10.3466	3.44515	-1.58651	Down	7.30734e-32	5.75501e-31
Si039699m	E	1521	49	16	1.45473	0.456797	-1.67112	Down	1.66398e-05	4.60604e-05
Si040278m	P	1962	54	17	1.24282	0.376255	-1.72384	Down	3.76e-06	1.1e-05
Si012220m	P	1269	26	6	0.925181	0.205316	-2.17189	Down	0.000211616	0.000522591
Si016319m	P	2579	49	17	0.857945	0.28624	-1.58366	Down	3.43e-05	9.23e-05
Si039439m	DYW	1911	36	8	0.850661	0.181787	-2.22634	Down	8.56568e-06	2.43089e-05
Si003975m	P	2493	41	9	0.742637	0.156766	-2.24404	Down	1.74402e-06	5.2196e-06
Si008652m	P	1680	27	7	0.725721	0.180935	-2.00395	Down	0.000331278	0.000800461
Si004217m	P	1857	25	6	0.607915	0.140305	-2.11531	Down	0.000356224	0.000858354
Si011942m	P	1497	8	0	0.241314	0.001	-7.91477	Down	0.00327034	0.00695779
